# Supplementary material for: Circularized fluorescent nanodiscs for probing protein–lipid interactions
Source: Commun Biol. 2022 May 26;5:507. doi: 10.1038/s42003-022-03443-4 (PMC9135701; doi:10.1038/s42003-022-03443-4)
Supplement: Supplementary file 4 — Supplementary Data 1 [file 42003_2022_3443_MOESM4_ESM.xlsx]

## Sheet: Figure 1
panel b				panel c													panel d					panel e
				D1				NW30				NW50
				-3.25734	0.09	-1.75606	0	-6.66025	20.6522	-2.27807	0	-2.4961	21.3559	-1.10831	0		diameter
				-3.25667	0.09	-1.75539	0	-6.65958	0	-2.27741	0	-2.49543	0	-1.10764	0		NDGFP_D1	NDGFP_NW30	NDGFP_NW50
				-3.256	0.09	-1.75473	0	-6.65891	0	-2.27674	0	-2.49477	0	-1.10698	0		13.515	33.766	43.34
				-3.25534	0.09	-1.75406	21.5827	-6.65825	0	-2.27607	0	-2.4941	0	-1.10631	19.7531		13.213	34.681	62.897
				-3.25467	19.6077	-1.75339	28.8918	-6.65758	0	-2.27541	0	-2.49344	0	-1.10564	26.6401		12.662	32.263	49.912
				-3.254	28.1383	-1.75273	28.8941	-6.65691	15.4848	-2.27474	20.0788	-2.49277	13.7896	-1.10498	26.6416		10.01	23.262	56.909
				-3.25334	28.141	-1.75206	28.8943	-6.65625	20.9183	-2.27407	26.7765	-2.4921	21.3624	-1.10431	26.6438		10.215	21.739	47.087
				-3.25267	28.1423	-1.7514	28.8948	-6.65558	20.9195	-2.27341	26.7753	-2.49144	21.3638	-1.10364	26.6479		11.143	31.522	49.158
				-3.252	28.1436	-1.75073	28.8966	-6.65491	20.9192	-2.27274	26.7676	-2.49077	21.3663	-1.10298	26.6536		10.455	32.609	53.757
				-3.25134	28.1455	-1.75006	28.9029	-6.65425	20.9195	-2.27207	26.7679	-2.4901	21.3683	-1.10231	26.6555		10.804	26.177	63.016
				-3.25067	28.1547	-1.7494	28.914	-6.65358	20.9202	-2.27141	26.7669	-2.48944	21.3706	-1.10164	26.659		13.369	28.448	44.307
				-3.25001	28.1665	-1.74873	28.9342	-6.65292	20.9221	-2.27074	26.7658	-2.48877	21.3787	-1.10098	26.6603		13.119	34.664	37.15
				-3.24934	28.1697	-1.74806	28.9595	-6.65225	20.9233	-2.27007	26.7649	-2.4881	21.3826	-1.10031	26.6624		9.556	33.058	48.289
				-3.24867	28.1727	-1.7474	29.0991	-6.65158	20.9266	-2.26941	26.7665	-2.48744	21.3823	-1.09965	26.6647		14.003	31.746	42.352
				-3.24801	28.1751	-1.74673	29.1323	-6.65092	20.9498	-2.26874	26.7672	-2.48677	21.3831	-1.09898	26.6666		12.605	36.181	42.645
				-3.24734	28.1766	-1.74606	29.1659	-6.65025	20.9752	-2.26808	26.7676	-2.4861	21.3856	-1.09831	26.6675		14.208	32.189	51.388
				-3.24667	28.1771	-1.7454	29.2027	-6.64958	20.9855	-2.26741	26.7687	-2.48544	21.3851	-1.09765	26.666		10.928	30.064	60.102
				-3.24601	28.1814	-1.74473	29.2383	-6.64892	20.997	-2.26674	26.7714	-2.48477	21.3843	-1.09698	26.6651		13.636	30.686	31.09
				-3.24534	28.1836	-1.74406	29.268	-6.64825	21.0078	-2.26608	26.7734	-2.4841	21.3843	-1.09631	26.6631		13.252	25.653	43.11
				-3.24467	28.1867	-1.7434	29.2915	-6.64758	21.0185	-2.26541	26.7749	-2.48344	21.3831	-1.09565	26.662		12.735	27.434	50.161
				-3.24401	28.1897	-1.74273	29.3096	-6.64692	21.0266	-2.26474	26.7743	-2.48277	21.3816	-1.09498	26.6614		13.369	31.746	41.938
				-3.24334	28.1911	-1.74206	29.3226	-6.64625	21.0351	-2.26408	26.7757	-2.48211	21.3782	-1.09431	26.6622		11.097	26.846	51.388
				-3.24267	28.1936	-1.7414	29.3289	-6.64558	21.0444	-2.26341	26.7765	-2.48144	21.3781	-1.09365	26.6615		11.069	33.13	44.921
				-3.24201	28.1973	-1.74073	29.3358	-6.64492	21.0526	-2.26274	26.7766	-2.48077	21.3765	-1.09298	26.6593		9.36	25.352	36.61
				-3.24134	28.2006	-1.74007	29.3409	-6.64425	21.0559	-2.26208	26.7761	-2.48011	21.3738	-1.09231	26.6581		12.727	28.717	45.197
				-3.24067	28.2032	-1.7394	29.3433	-6.64358	21.0573	-2.26141	26.7743	-2.47944	21.3729	-1.09165	26.6563		11.143	29.247	35.714
				-3.24001	28.2078	-1.73873	29.3454	-6.64292	21.0592	-2.26074	26.7714	-2.47877	21.3758	-1.09098	26.6553		11.4	28.696	47.298
				-3.23934	28.2109	-1.73807	29.3484	-6.64225	21.064	-2.26008	26.771	-2.47811	21.3751	-1.09032	26.6558		9.136	29.267	49.158
				-3.23868	28.217	-1.7374	29.3526	-6.64158	21.0674	-2.25941	26.7701	-2.47744	21.3746	-1.08965	26.655		11.097	29.568	46.875
				-3.23801	28.2194	-1.73673	29.3565	-6.64092	21.0676	-2.25875	26.7706	-2.47677	21.3755	-1.08898	26.6558		12.239	28.051	46.875
				-3.23734	28.2203	-1.73607	29.3619	-6.64025	21.0652	-2.25808	26.7676	-2.47611	21.3771	-1.08832	26.6566		9.193	31.968	50.161
				-3.23668	28.2231	-1.7354	29.3665	-6.63959	21.0634	-2.25741	26.767	-2.47544	21.3781	-1.08765	26.6584		15.909	32.699	53.245
				-3.23601	28.2221	-1.73473	29.3726	-6.63892	21.0617	-2.25675	26.7673	-2.47477	21.3777	-1.08698	26.6608		12.415	32.189	45.527
				-3.23534	28.2237	-1.73407	29.3782	-6.63825	21.0626	-2.25608	26.7682	-2.47411	21.3796	-1.08632	26.6608		9.979	33.058	51.774
				-3.23468	28.2235	-1.7334	29.384	-6.63759	21.0613	-2.25541	26.7657	-2.47344	21.3805	-1.08565	26.6602		13.944	31.746	44.643
				-3.23401	28.2239	-1.73273	29.3904	-6.63692	21.0567	-2.25475	26.7641	-2.47277	21.3806	-1.08498	26.6608		13.43	33.713	65.914
				-3.23334	28.2232	-1.73207	29.3936	-6.63625	21.0568	-2.25408	26.7632	-2.47211	21.3826	-1.08432	26.6582		14.439	29.668	44.699
				-3.23268	28.2204	-1.7314	29.3994	-6.63559	21.0512	-2.25341	26.7671	-2.47144	21.3825	-1.08365	26.6556		12.735	31.82	61.293
				-3.23201	28.2155	-1.73073	29.4084	-6.63492	21.0491	-2.25275	26.7672	-2.47078	21.3844	-1.08298	26.6544		13.369	31.145	51.563
				-3.23134	28.2135	-1.73007	29.4166	-6.63425	21.0469	-2.25208	26.7676	-2.47011	21.383	-1.08232	26.6515		9.371	35.389	53.979
				-3.23068	28.2096	-1.7294	29.4211	-6.63359	21.0459	-2.25141	26.765	-2.46944	21.3812	-1.08165	26.6521		11.364	32.116	48.315
				-3.23001	28.2062	-1.72873	29.4252	-6.63292	21.046	-2.25075	26.7626	-2.46878	21.379	-1.08098	26.6516		13.877	34.131	31.641
				-3.22934	28.2016	-1.72807	29.4307	-6.63225	21.0454	-2.25008	26.764	-2.46811	21.3764	-1.08032	26.6521		11.06	32.097	46.191
				-3.22868	28.1978	-1.7274	29.4355	-6.63159	21.0452	-2.24941	26.7653	-2.46744	21.3757	-1.07965	26.6515		12.239	36.522	40.899
				-3.22801	28.1947	-1.72674	29.443	-6.63092	21.0449	-2.24875	26.7654	-2.46678	21.3757	-1.07899	26.6504		13.757	31.126	47.418
				-3.22735	28.1912	-1.72607	29.4496	-6.63025	21.0453	-2.24808	26.7647	-2.46611	21.374	-1.07832	26.6465		12.365	33.058	49.553
				-3.22668	28.19	-1.7254	29.4558	-6.62959	21.0477	-2.24742	26.7652	-2.46544	21.3723	-1.07765	26.6444		12.231	34.595	61.378
				-3.22601	28.1866	-1.72474	29.4605	-6.62892	21.0501	-2.24675	26.7652	-2.46478	21.374	-1.07699	26.6464		14.574	33.058	40.512
				-3.22535	28.1818	-1.72407	29.4627	-6.62825	21.049	-2.24608	26.7681	-2.46411	21.3722	-1.07632	26.6489		11.931	32.699	49.451
				-3.22468	28.1813	-1.7234	29.4696	-6.62759	21.0491	-2.24542	26.767	-2.46344	21.3718	-1.07565	26.6501		10.464	35.205	55.102
				-3.22401	28.1809	-1.72274	29.4765	-6.62692	21.0453	-2.24475	26.7654	-2.46278	21.37	-1.07499	26.6509		10.611	29.668	44.972
				-3.22335	28.1821	-1.72207	29.4815	-6.62626	21.04	-2.24408	26.7641	-2.46211	21.3689	-1.07432	26.6536		14.157	30.686	55.638
				-3.22268	28.1798	-1.7214	29.4858	-6.62559	21.0346	-2.24342	26.762	-2.46144	21.3708	-1.07365	26.6543		13.877	33.958	49.246
				-3.22201	28.1804	-1.72074	29.4919	-6.62492	21.0282	-2.24275	26.7658	-2.46078	21.371	-1.07299	26.6566		11.291	34.114	42.785
				-3.22135	28.1829	-1.72007	29.4932	-6.62426	21.0239	-2.24208	26.7681	-2.46011	21.3734	-1.07232	26.6597		12.129	32.318	39.003
				-3.22068	28.1862	-1.7194	29.4916	-6.62359	21.0195	-2.24142	26.7708	-2.45945	21.375	-1.07165	26.6591		13.098	32.897	37.147
				-3.22001	28.1907	-1.71874	29.4906	-6.62292	21.0189	-2.24075	26.7739	-2.45878	21.3766	-1.07099	26.6605		9.678	35.121	48.744
				-3.21935	28.1949	-1.71807	29.4836	-6.62226	21.0159	-2.24008	26.7792	-2.45811	21.3782	-1.07032	26.6629		10.201	25	57.292
				-3.21868	28.1996	-1.7174	29.4779	-6.62159	21.0106	-2.23942	26.7842	-2.45745	21.3791	-1.06966	26.6679		11.506	36.441	47.405
				-3.21801	28.2071	-1.71674	29.4727	-6.62092	21.0089	-2.23875	26.7891	-2.45678	21.383	-1.06899	26.6717		9.36	30.763	45.935
				-3.21735	28.2157	-1.71607	29.4623	-6.62026	21.011	-2.23809	26.7958	-2.45611	21.3872	-1.06832	26.6762		11.026	32.627	60.513
				-3.21668	28.2268	-1.71541	29.4564	-6.61959	21.0153	-2.23742	26.8027	-2.45545	21.3923	-1.06766	26.6838		12.932	32.699	47.919
				-3.21601	28.2362	-1.71474	29.444	-6.61892	21.0225	-2.23675	26.8109	-2.45478	21.3955	-1.06699	26.6913		10.738	31.145	53.617
				-3.21535	28.2459	-1.71407	29.4345	-6.61826	21.0354	-2.23609	26.819	-2.45411	21.4022	-1.06632	26.6997		11.163	34.8	50.973
				-3.21468	28.2556	-1.71341	29.4267	-6.61759	21.0503	-2.23542	26.8278	-2.45345	21.4062	-1.06566	26.7063		11.665	30.512	43.627
				-3.21402	28.2637	-1.71274	29.4168	-6.61692	21.0641	-2.23475	26.8348	-2.45278	21.4112	-1.06499	26.713		8.837	28.593	46.946
				-3.21335	28.2709	-1.71207	29.408	-6.61626	21.078	-2.23409	26.8372	-2.45211	21.4186	-1.06432	26.7193		13.032	29.668	34.677
				-3.21268	28.2814	-1.71141	29.4022	-6.61559	21.0896	-2.23342	26.8465	-2.45145	21.4267	-1.06366	26.7266		13.488	31.746	56.592
				-3.21202	28.2895	-1.71074	29.398	-6.61492	21.1001	-2.23275	26.8487	-2.45078	21.4367	-1.06299	26.731		14.605	30.142	65.823
				-3.21135	28.2967	-1.71007	29.3951	-6.61426	21.1106	-2.23209	26.8517	-2.45011	21.4423	-1.06232	26.7359		11.326	36.929	41.578
				-3.21068	28.3039	-1.70941	29.3939	-6.61359	21.1191	-2.23142	26.8529	-2.44945	21.4517	-1.06166	26.74		10.158	31.07	54.327
				-3.21002	28.3099	-1.70874	29.3874	-6.61293	21.1262	-2.23075	26.8539	-2.44878	21.458	-1.06099	26.7436		9.812	26.85	45.284
				-3.20935	28.3139	-1.70807	29.3869	-6.61226	21.1315	-2.23009	26.8503	-2.44812	21.4603	-1.06032	26.7438		11.656	31.016	49.711
				-3.20868	28.318	-1.70741	29.3848	-6.61159	21.1316	-2.22942	26.8493	-2.44745	21.4627	-1.05966	26.7434		12.704	29.347	40.445
				-3.20802	28.3199	-1.70674	29.3859	-6.61093	21.1308	-2.22876	26.8468	-2.44678	21.4643	-1.05899	26.7428		11.25	26.596	47.399
				-3.20735	28.3251	-1.70607	29.3828	-6.61026	21.1295	-2.22809	26.8468	-2.44612	21.4644	-1.05833	26.7394		11.628	24.813	51.029
				-3.20668	28.3294	-1.70541	29.375	-6.60959	21.1249	-2.22742	26.8471	-2.44545	21.466	-1.05766	26.7352		10.4	28.327	50.623
				-3.20602	28.3351	-1.70474	29.372	-6.60893	21.1217	-2.22676	26.8443	-2.44478	21.4668	-1.05699	26.733		12.315	30.127	28.888
				-3.20535	28.3416	-1.70407	29.3686	-6.60826	21.1168	-2.22609	26.8435	-2.44412	21.4613	-1.05633	26.7268		14.774	30.127	39.964
				-3.20468	28.3483	-1.70341	29.3686	-6.60759	21.112	-2.22542	26.8415	-2.44345	21.4576	-1.05566	26.7234		11.516	27.122	39.812
				-3.20402	28.3547	-1.70274	29.3666	-6.60693	21.1111	-2.22476	26.8373	-2.44278	21.4544	-1.05499	26.721		10.898	26.425	41.417
				-3.20335	28.3652	-1.70208	29.3651	-6.60626	21.1106	-2.22409	26.8348	-2.44212	21.4525	-1.05433	26.7197		9.889	24.259	35.527
				-3.20269	28.3728	-1.70141	29.3641	-6.60559	21.1128	-2.22342	26.8323	-2.44145	21.4446	-1.05366	26.7173		10.888	25.576	37.073
				-3.20202	28.3807	-1.70074	29.3648	-6.60493	21.1205	-2.22276	26.8335	-2.44078	21.4417	-1.05299	26.717		11.553	27.122	58.42
				-3.20135	28.3875	-1.70008	29.368	-6.60426	21.1302	-2.22209	26.8349	-2.44012	21.4382	-1.05233	26.7159		8.886	25.62	37.795
				-3.20069	28.3966	-1.69941	29.3689	-6.60359	21.1429	-2.22142	26.834	-2.43945	21.4356	-1.05166	26.7129		10.233	30.851	49.122
				-3.20002	28.4083	-1.69874	29.3713	-6.60293	21.1585	-2.22076	26.8319	-2.43878	21.4312	-1.05099	26.7112		11.637	27.619	40.955
				-3.19935	28.4158	-1.69808	29.3741	-6.60226	21.1756	-2.22009	26.8294	-2.43812	21.4289	-1.05033	26.712		10.848	26.787	29.296
				-3.19869	28.4229	-1.69741	29.3769	-6.60159	21.1939	-2.21943	26.8276	-2.43745	21.4258	-1.04966	26.7108		10.4	28.644	52.928
				-3.19802	28.4267	-1.69674	29.3812	-6.60093	21.2145	-2.21876	26.8279	-2.43679	21.4231	-1.049	26.7114		10.233	27.351	54.212
				-3.19735	28.4322	-1.69608	29.387	-6.60026	21.2362	-2.21809	26.8249	-2.43612	21.4203	-1.04833	26.7121		11.201	29.958	40.327
				-3.19669	28.4372	-1.69541	29.3914	-6.5996	21.2561	-2.21743	26.8232	-2.43545	21.4196	-1.04766	26.71		12.209	24.904	29.609
				-3.19602	28.4391	-1.69474	29.3959	-6.59893	21.279	-2.21676	26.8227	-2.43479	21.4161	-1.047	26.7091		11.163	29.977	42.538
				-3.19535	28.4381	-1.69408	29.3971	-6.59826	21.3015	-2.21609	26.8216	-2.43412	21.4132	-1.04633	26.7081		14.023	28.644	41.003
				-3.19469	28.439	-1.69341	29.3963	-6.5976	21.3231	-2.21543	26.8224	-2.43345	21.4111	-1.04566	26.705		9.779	25.376	50.775
				-3.19402	28.4437	-1.69274	29.3969	-6.59693	21.3394	-2.21476	26.8187	-2.43279	21.4084	-1.045	26.7037		9.678	29.424	71.198
				-3.19335	28.4437	-1.69208	29.3953	-6.59626	21.3544	-2.21409	26.8128	-2.43212	21.405	-1.04433	26.6999		12.524	25.554	45.627
				-3.19269	28.4454	-1.69141	29.3919	-6.5956	21.3646	-2.21343	26.8096	-2.43145	21.4038	-1.04366	26.6997		12.695	29.958	39.916
				-3.19202	28.4436	-1.69075	29.3872	-6.59493	21.3695	-2.21276	26.8104	-2.43079	21.4014	-1.043	26.6961		10.627	27.741	44.279
				-3.19136	28.4467	-1.69008	29.3816	-6.59426	21.3727	-2.21209	26.8115	-2.43012	21.3989	-1.04233	26.6945		13.229	26.596	41.877
				-3.19069	28.4474	-1.68941	29.3776	-6.5936	21.3739	-2.21143	26.8115	-2.42945	21.3973	-1.04166	26.6938		12.315	27.843	46.98
				-3.19002	28.449	-1.68875	29.3762	-6.59293	21.3697	-2.21076	26.8146	-2.42879	21.3952	-1.041	26.6941		14.23	26.425	47.664
				-3.18936	28.4566	-1.68808	29.3742	-6.59226	21.3683	-2.21009	26.8249	-2.42812	21.3988	-1.04033	26.6909		12.093	25.753	35.237
				-3.18869	28.4609	-1.68741	29.3748	-6.5916	21.3653	-2.20943	26.8446	-2.42745	21.3997	-1.03966	26.6907		10.452	25.709	35.018
				-3.18802	28.4664	-1.68675	29.3783	-6.59093	21.3616	-2.20876	26.8613	-2.42679	21.4003	-1.039	26.6914		12.315	23.234	57.614
				-3.18736	28.4734	-1.68608	29.3777	-6.59026	21.3574	-2.2081	26.8742	-2.42612	21.3993	-1.03833	26.6891		11.711	28.387	46.526
				-3.18669	28.4802	-1.68541	29.3769	-6.5896	21.353	-2.20743	26.8789	-2.42546	21.3987	-1.03767	26.6893		13.894	32.996	38.334
				-3.18602	28.4861	-1.68475	29.3754	-6.58893	21.3507	-2.20676	26.8799	-2.42479	21.4013	-1.037	26.6877		12.337	26.596	37.854
				-3.18536	28.4916	-1.68408	29.3722	-6.58826	21.3491	-2.2061	26.8791	-2.42412	21.4048	-1.03633	26.6871		12.694	27.122	56.45
				-3.18469	28.5	-1.68341	29.3665	-6.5876	21.3448	-2.20543	26.8791	-2.42346	21.4075	-1.03567	26.6869		10.788	29.806	43.885
				-3.18402	28.51	-1.68275	29.3664	-6.58693	21.3454	-2.20476	26.8778	-2.42279	21.4069	-1.035	26.6885		14.026	26.934	73.61
				-3.18336	28.5151	-1.68208	29.3649	-6.58627	21.3499	-2.2041	26.8776	-2.42212	21.4088	-1.03433	26.6892		9.813	26.913	44.995
				-3.18269	28.52	-1.68141	29.3648	-6.5856	21.3518	-2.20343	26.8752	-2.42146	21.4081	-1.03367	26.6887		11.215	28.743	48.608
				-3.18202	28.5281	-1.68075	29.3653	-6.58493	21.3578	-2.20276	26.8722	-2.42079	21.4084	-1.033	26.6881		9.205	27.247	28.64
				-3.18136	28.5331	-1.68008	29.3619	-6.58427	21.3614	-2.2021	26.8652	-2.42012	21.4088	-1.03233	26.6886		9.913	31.933	33.919
				-3.18069	28.5399	-1.67942	29.3569	-6.5836	21.3654	-2.20143	26.8489	-2.41946	21.4074	-1.03167	26.6885		11.72	32.355	55.388
				-3.18003	28.545	-1.67875	29.3486	-6.58293	21.3711	-2.20076	26.8286	-2.41879	21.4053	-1.031	26.6893		12.185	29.212	46.705
				-3.17936	28.5506	-1.67808	29.3391	-6.58227	21.3735	-2.2001	26.8119	-2.41812	21.4045	-1.03033	26.6886		12.014	29.212	28.28
				-3.17869	28.5577	-1.67742	29.3343	-6.5816	21.3763	-2.19943	26.8005	-2.41746	21.4028	-1.02967	26.6898		13.584	28.166	47.565
				-3.17803	28.5616	-1.67675	29.3323	-6.58093	21.3812	-2.19877	26.7949	-2.41679	21.4017	-1.029	26.692		8.04	29.958	56.773
				-3.17736	28.569	-1.67608	29.3319	-6.58027	21.3821	-2.1981	26.7953	-2.41613	21.402	-1.02833	26.6949		10.788	30.258	49.483
				-3.17669	28.5735	-1.67542	29.3306	-6.5796	21.3823	-2.19743	26.7983	-2.41546	21.3999	-1.02767	26.6989		12.15	28.166	54.825
				-3.17603	28.5794	-1.67475	29.3312	-6.57893	21.3852	-2.19677	26.8004	-2.41479	21.4	-1.027	26.6975		10.087	27.351	50.702
				-3.17536	28.5861	-1.67408	29.3313	-6.57827	21.3847	-2.1961	26.802	-2.41413	21.3987	-1.02634	26.6968		9.857	30.09	56.71
				-3.17469	28.594	-1.67342	29.3329	-6.5776	21.3839	-2.19543	26.8013	-2.41346	21.4031	-1.02567	26.6964		11.978	31.288	81.014
				-3.17403	28.6041	-1.67275	29.3331	-6.57693	21.3898	-2.19477	26.8004	-2.41279	21.4025	-1.025	26.6973		11.692	29.501	38.784
				-3.17336	28.6134	-1.67208	29.3372	-6.57627	21.3919	-2.1941	26.8058	-2.41213	21.3999	-1.02434	26.7005		10.949	31.933	36.804
				-3.17269	28.6227	-1.67142	29.3358	-6.5756	21.3947	-2.19343	26.8086	-2.41146	21.3999	-1.02367	26.7024		13.159	33.133	50.708
				-3.17203	28.631	-1.67075	29.3388	-6.57494	21.3971	-2.19277	26.809	-2.41079	21.4027	-1.023	26.7043		10.291	32.197	50.713
				-3.17136	28.6402	-1.67008	29.3416	-6.57427	21.4017	-2.1921	26.8096	-2.41013	21.4044	-1.02234	26.7055		11.682	28.644	47.882
				-3.17069	28.6486	-1.66942	29.3471	-6.5736	21.4073	-2.19143	26.8139	-2.40946	21.4056	-1.02167	26.7061		14.666	31.016	48.308
				-3.17003	28.658	-1.66875	29.3529	-6.57294	21.4132	-2.19077	26.8136	-2.40879	21.4049	-1.021	26.7083			30.108	49.046
				-3.16936	28.6663	-1.66808	29.3564	-6.57227	21.4196	-2.1901	26.8151	-2.40813	21.402	-1.02034	26.7096			33.943	53.597
				-3.1687	28.6766	-1.66742	29.3626	-6.5716	21.4278	-2.18944	26.8169	-2.40746	21.4027	-1.01967	26.7097			42.367	55.645
				-3.16803	28.6877	-1.66675	29.3697	-6.57094	21.4371	-2.18877	26.8204	-2.40679	21.4028	-1.019	26.7131			31.016	56.266
				-3.16736	28.6956	-1.66609	29.3762	-6.57027	21.4442	-2.1881	26.8212	-2.40613	21.4041	-1.01834	26.7172			24.675	51.252
				-3.1667	28.705	-1.66542	29.3828	-6.5696	21.453	-2.18744	26.8241	-2.40546	21.403	-1.01767	26.7198			26.596	57.974
				-3.16603	28.7148	-1.66475	29.3921	-6.56894	21.4593	-2.18677	26.8264	-2.4048	21.4022	-1.01701	26.7242			32.197	53.175
				-3.16536	28.7249	-1.66409	29.3993	-6.56827	21.4671	-2.1861	26.8273	-2.40413	21.4036	-1.01634	26.7272			31.288	44.007
				-3.1647	28.7325	-1.66342	29.4073	-6.5676	21.4757	-2.18544	26.8267	-2.40346	21.4034	-1.01567	26.7286			30.704	61.698
				-3.16403	28.7425	-1.66275	29.417	-6.56694	21.4822	-2.18477	26.8297	-2.4028	21.4023	-1.01501	26.7317			33.641	60.341
				-3.16336	28.7523	-1.66209	29.4282	-6.56627	21.4885	-2.1841	26.8316	-2.40213	21.4	-1.01434	26.7351			32.408	51.843
				-3.1627	28.759	-1.66142	29.4355	-6.5656	21.4947	-2.18344	26.8318	-2.40146	21.4024	-1.01367	26.7415			47.122	32.702
				-3.16203	28.7685	-1.66075	29.4413	-6.56494	21.5023	-2.18277	26.8363	-2.4008	21.4033	-1.01301	26.7484			29.558	55.757
				-3.16136	28.7764	-1.66009	29.4512	-6.56427	21.51	-2.1821	26.8419	-2.40013	21.4044	-1.01234	26.755			27.247	55.727
				-3.1607	28.7804	-1.65942	29.4629	-6.5636	21.5145	-2.18144	26.8507	-2.39946	21.4091	-1.01167	26.7635			29.347	48.428
				-3.16003	28.7867	-1.65875	29.4731	-6.56294	21.5229	-2.18077	26.8583	-2.3988	21.4125	-1.01101	26.7742			24.259	47.185
				-3.15936	28.7924	-1.65809	29.482	-6.56227	21.5287	-2.18011	26.866	-2.39813	21.4156	-1.01034	26.787			28.644	42.188
				-3.1587	28.8006	-1.65742	29.4974	-6.56161	21.5327	-2.17944	26.8773	-2.39746	21.4203	-1.00967	26.802			34.258	49.591
				-3.15803	28.8075	-1.65675	29.5085	-6.56094	21.5376	-2.17877	26.8929	-2.3968	21.4239	-1.00901	26.8195			27.619	42.775
				-3.15737	28.8142	-1.65609	29.5212	-6.56027	21.541	-2.17811	26.9068	-2.39613	21.4289	-1.00834	26.838			28.644	57.314
				-3.1567	28.8186	-1.65542	29.5373	-6.55961	21.5466	-2.17744	26.9258	-2.39546	21.434	-1.00767	26.8587			29.806	42.927
				-3.15603	28.8252	-1.65476	29.5517	-6.55894	21.5516	-2.17677	26.9487	-2.3948	21.4379	-1.00701	26.8819			29.863	48.284
				-3.15537	28.8336	-1.65409	29.5706	-6.55827	21.5549	-2.17611	26.9716	-2.39413	21.4424	-1.00634	26.9075			26.339	54.594
				-3.1547	28.8449	-1.65342	29.5906	-6.55761	21.5623	-2.17544	26.9973	-2.39347	21.4499	-1.00568	26.9337			27.122	74.804
				-3.15403	28.855	-1.65276	29.6148	-6.55694	21.568	-2.17477	27.0232	-2.3928	21.4573	-1.00501	26.9614			24.904	61.021
				-3.15337	28.8667	-1.65209	29.6394	-6.55627	21.5745	-2.17411	27.0476	-2.39213	21.4645	-1.00434	26.991			29.958	40.58
				-3.1527	28.879	-1.65142	29.6629	-6.55561	21.5821	-2.17344	27.0762	-2.39147	21.4693	-1.00368	27.0233			25.753	59.23
				-3.15203	28.8919	-1.65076	29.69	-6.55494	21.5866	-2.17277	27.1035	-2.3908	21.4781	-1.00301	27.0547			24.259	30.712
				-3.15137	28.9047	-1.65009	29.7165	-6.55427	21.5938	-2.17211	27.1322	-2.39013	21.4846	-1.00234	27.085			28.086	59.958
				-3.1507	28.9174	-1.64942	29.7419	-6.55361	21.6003	-2.17144	27.1645	-2.38947	21.4908	-1.00168	27.1155			27.268	47.462
				-3.15003	28.9295	-1.64876	29.7678	-6.55294	21.6108	-2.17078	27.1985	-2.3888	21.5019	-1.00101	27.1442			29.424	47.671
				-3.14937	28.9438	-1.64809	29.7967	-6.55227	21.6224	-2.17011	27.2286	-2.38813	21.5096	-1.00034	27.1725			31.879	46.755
				-3.1487	28.9537	-1.64742	29.8248	-6.55161	21.6326	-2.16944	27.257	-2.38747	21.5194	-0.99968	27.1979			25.906	33.243
				-3.14803	28.9711	-1.64676	29.8545	-6.55094	21.6468	-2.16878	27.2831	-2.3868	21.5287	-0.99901	27.224			28.802	35.03
				-3.14737	28.9861	-1.64609	29.8848	-6.55027	21.6624	-2.16811	27.3066	-2.38613	21.5372	-0.99834	27.2525			30.09	51.78
				-3.1467	29	-1.64542	29.9126	-6.54961	21.6759	-2.16744	27.3282	-2.38547	21.5484	-0.99768	27.2781			28.723	49.627
				-3.14604	29.0122	-1.64476	29.9396	-6.54894	21.6903	-2.16678	27.3494	-2.3848	21.555	-0.99701	27.3026			30.033	54.749
				-3.14537	29.025	-1.64409	29.9664	-6.54828	21.7032	-2.16611	27.374	-2.38413	21.5655	-0.99635	27.3241			31.594	49.591
				-3.1447	29.0396	-1.64342	29.9913	-6.54761	21.7172	-2.16544	27.3962	-2.38347	21.5754	-0.99568	27.3437			28.327	52.057
				-3.14404	29.0549	-1.64276	30.0168	-6.54694	21.7277	-2.16478	27.415	-2.3828	21.5848	-0.99501	27.3627			27.598	41.592
				-3.14337	29.0683	-1.64209	30.0429	-6.54628	21.7443	-2.16411	27.4369	-2.38214	21.5936	-0.99435	27.3773			28.939	36.037
				-3.1427	29.0809	-1.64143	30.0677	-6.54561	21.7595	-2.16344	27.4541	-2.38147	21.6035	-0.99368	27.3927			26.617	54.42
				-3.14204	29.0944	-1.64076	30.0922	-6.54494	21.7756	-2.16278	27.4726	-2.3808	21.6126	-0.99301	27.4065			29.863	34.621
				-3.14137	29.1061	-1.64009	30.1154	-6.54428	21.7902	-2.16211	27.4861	-2.38014	21.6218	-0.99235	27.4171			27.247	32.991
				-3.1407	29.1187	-1.63943	30.1364	-6.54361	21.8034	-2.16144	27.5016	-2.37947	21.6312	-0.99168	27.4286				36.321
				-3.14004	29.1348	-1.63876	30.1604	-6.54294	21.8148	-2.16078	27.518	-2.3788	21.641	-0.99101	27.4377				34.068
				-3.13937	29.1437	-1.63809	30.1829	-6.54228	21.828	-2.16011	27.5375	-2.37814	21.6457	-0.99035	27.4433				57.324
				-3.1387	29.1544	-1.63743	30.205	-6.54161	21.8396	-2.15945	27.5522	-2.37747	21.6535	-0.98968	27.4457				59.019
				-3.13804	29.1632	-1.63676	30.2265	-6.54094	21.8505	-2.15878	27.5671	-2.3768	21.6593	-0.98901	27.4475				33.989
				-3.13737	29.1737	-1.63609	30.2471	-6.54028	21.8621	-2.15811	27.5824	-2.37614	21.6702	-0.98835	27.4534				53.375
				-3.1367	29.1829	-1.63543	30.267	-6.53961	21.8716	-2.15745	27.5951	-2.37547	21.6788	-0.98768	27.4557				45.896
				-3.13604	29.1902	-1.63476	30.2874	-6.53894	21.886	-2.15678	27.6051	-2.3748	21.6855	-0.98701	27.4553				35.149
				-3.13537	29.1987	-1.63409	30.3066	-6.53828	21.8988	-2.15611	27.6169	-2.37414	21.6909	-0.98635	27.4538				38.788
				-3.13471	29.2053	-1.63343	30.3248	-6.53761	21.9097	-2.15545	27.6219	-2.37347	21.697	-0.98568	27.4511				62.661
				-3.13404	29.2115	-1.63276	30.3462	-6.53695	21.9182	-2.15478	27.6292	-2.3728	21.701	-0.98502	27.4515				53.609
				-3.13337	29.2179	-1.63209	30.3616	-6.53628	21.9256	-2.15411	27.6361	-2.37214	21.706	-0.98435	27.4495				51.495
				-3.13271	29.2248	-1.63143	30.3805	-6.53561	21.9342	-2.15345	27.6389	-2.37147	21.7075	-0.98368	27.4447				62.242
				-3.13204	29.2301	-1.63076	30.3974	-6.53495	21.9407	-2.15278	27.6399	-2.37081	21.7096	-0.98302	27.438				52.568
				-3.13137	29.2358	-1.6301	30.4106	-6.53428	21.9475	-2.15211	27.6423	-2.37014	21.7156	-0.98235	27.4314				52.658
				-3.13071	29.2431	-1.62943	30.4237	-6.53361	21.9555	-2.15145	27.6451	-2.36947	21.7205	-0.98168	27.4308				48.961
				-3.13004	29.2474	-1.62876	30.434	-6.53295	21.9613	-2.15078	27.6476	-2.36881	21.7243	-0.98102	27.4266				39.816
				-3.12937	29.2585	-1.6281	30.4432	-6.53228	21.9684	-2.15012	27.6497	-2.36814	21.7246	-0.98035	27.4233				56.226
				-3.12871	29.2647	-1.62743	30.4541	-6.53161	21.9719	-2.14945	27.6496	-2.36747	21.7245	-0.97968	27.4174
				-3.12804	29.2713	-1.62676	30.4621	-6.53095	21.9748	-2.14878	27.6468	-2.36681	21.7263	-0.97902	27.4093
				-3.12737	29.2771	-1.6261	30.4665	-6.53028	21.9772	-2.14812	27.6478	-2.36614	21.7298	-0.97835	27.4056
				-3.12671	29.2829	-1.62543	30.4676	-6.52961	21.9773	-2.14745	27.6459	-2.36547	21.7304	-0.97768	27.4
				-3.12604	29.29	-1.62476	30.4678	-6.52895	21.982	-2.14678	27.6437	-2.36481	21.7297	-0.97702	27.3902
				-3.12537	29.2962	-1.6241	30.4711	-6.52828	21.9851	-2.14612	27.6448	-2.36414	21.731	-0.97635	27.3838
				-3.12471	29.3032	-1.62343	30.4711	-6.52761	21.987	-2.14545	27.6423	-2.36347	21.732	-0.97568	27.38
				-3.12404	29.3093	-1.62276	30.4715	-6.52695	21.9897	-2.14478	27.6439	-2.36281	21.7363	-0.97502	27.3741
				-3.12338	29.3154	-1.6221	30.4677	-6.52628	21.9919	-2.14412	27.6452	-2.36214	21.7386	-0.97435	27.3673
				-3.12271	29.3223	-1.62143	30.4643	-6.52561	21.9919	-2.14345	27.6415	-2.36148	21.7423	-0.97369	27.36
				-3.12204	29.3245	-1.62076	30.4595	-6.52495	21.9933	-2.14278	27.638	-2.36081	21.745	-0.97302	27.3501
				-3.12138	29.3308	-1.6201	30.4549	-6.52428	21.9959	-2.14212	27.6349	-2.36014	21.7466	-0.97235	27.3399
				-3.12071	29.3309	-1.61943	30.4468	-6.52362	21.9989	-2.14145	27.6355	-2.35948	21.749	-0.97169	27.3281
				-3.12004	29.3332	-1.61877	30.4414	-6.52295	22.0033	-2.14079	27.6338	-2.35881	21.7511	-0.97102	27.318
				-3.11938	29.3343	-1.6181	30.4388	-6.52228	22.005	-2.14012	27.6321	-2.35814	21.7554	-0.97035	27.3065
				-3.11871	29.3398	-1.61743	30.4343	-6.52162	22.0072	-2.13945	27.6316	-2.35748	21.7598	-0.96969	27.2959
				-3.11804	29.3424	-1.61677	30.4272	-6.52095	22.0092	-2.13879	27.6288	-2.35681	21.7678	-0.96902	27.285
				-3.11738	29.3475	-1.6161	30.4226	-6.52028	22.0119	-2.13812	27.6264	-2.35614	21.7723	-0.96835	27.278
				-3.11671	29.3548	-1.61543	30.4154	-6.51962	22.0135	-2.13745	27.626	-2.35548	21.7776	-0.96769	27.2692
				-3.11604	29.3566	-1.61477	30.409	-6.51895	22.0155	-2.13679	27.626	-2.35481	21.7796	-0.96702	27.2603
				-3.11538	29.3605	-1.6141	30.4003	-6.51828	22.0198	-2.13612	27.6273	-2.35414	21.7842	-0.96635	27.2524
				-3.11471	29.3622	-1.61343	30.3936	-6.51762	22.0212	-2.13545	27.629	-2.35348	21.7918	-0.96569	27.2463
				-3.11404	29.3666	-1.61277	30.3901	-6.51695	22.0271	-2.13479	27.6304	-2.35281	21.7967	-0.96502	27.2402
				-3.11338	29.3718	-1.6121	30.3861	-6.51628	22.0302	-2.13412	27.6324	-2.35214	21.805	-0.96436	27.2341
				-3.11271	29.3752	-1.61143	30.383	-6.51562	22.0339	-2.13345	27.6296	-2.35148	21.811	-0.96369	27.2276
				-3.11205	29.3778	-1.61077	30.3776	-6.51495	22.0365	-2.13279	27.6243	-2.35081	21.8154	-0.96302	27.2227
				-3.11138	29.3832	-1.6101	30.3684	-6.51428	22.0373	-2.13212	27.6217	-2.35015	21.8186	-0.96236	27.2173
				-3.11071	29.3859	-1.60943	30.3627	-6.51362	22.0428	-2.13146	27.6186	-2.34948	21.8243	-0.96169	27.213
				-3.11005	29.389	-1.60877	30.3554	-6.51295	22.0452	-2.13079	27.6158	-2.34881	21.8256	-0.96102	27.208
				-3.10938	29.3909	-1.6081	30.3474	-6.51228	22.0498	-2.13012	27.609	-2.34815	21.8298	-0.96036	27.2027
				-3.10871	29.3907	-1.60743	30.3381	-6.51162	22.053	-2.12946	27.6036	-2.34748	21.8305	-0.95969	27.1965
				-3.10805	29.3884	-1.60677	30.3318	-6.51095	22.0587	-2.12879	27.5944	-2.34681	21.8339	-0.95902	27.1908
				-3.10738	29.3858	-1.6061	30.3261	-6.51029	22.0611	-2.12812	27.5843	-2.34615	21.8385	-0.95836	27.1848
				-3.10671	29.3852	-1.60544	30.3177	-6.50962	22.0655	-2.12746	27.5751	-2.34548	21.839	-0.95769	27.1791
				-3.10605	29.3829	-1.60477	30.3087	-6.50895	22.0665	-2.12679	27.5665	-2.34481	21.8394	-0.95702	27.1732
				-3.10538	29.3801	-1.6041	30.2995	-6.50829	22.0671	-2.12612	27.5566	-2.34415	21.8405	-0.95636	27.1678
				-3.10471	29.3787	-1.60344	30.2902	-6.50762	22.0702	-2.12546	27.5456	-2.34348	21.8408	-0.95569	27.1652
				-3.10405	29.3771	-1.60277	30.2792	-6.50695	22.069	-2.12479	27.5407	-2.34281	21.8443	-0.95502	27.1597
				-3.10338	29.3744	-1.6021	30.2701	-6.50629	22.0713	-2.12412	27.5325	-2.34215	21.8459	-0.95436	27.1549
				-3.10271	29.3707	-1.60144	30.2598	-6.50562	22.0723	-2.12346	27.5252	-2.34148	21.8493	-0.95369	27.15
				-3.10205	29.3672	-1.60077	30.2522	-6.50495	22.0744	-2.12279	27.5207	-2.34081	21.8485	-0.95303	27.1441
				-3.10138	29.3644	-1.6001	30.2441	-6.50429	22.0731	-2.12212	27.5141	-2.34015	21.8494	-0.95236	27.1394
				-3.10072	29.3614	-1.59944	30.2322	-6.50362	22.0717	-2.12146	27.51	-2.33948	21.8508	-0.95169	27.1371
				-3.10005	29.3598	-1.59877	30.2228	-6.50295	22.0688	-2.12079	27.5026	-2.33882	21.8531	-0.95103	27.1327
				-3.09938	29.3587	-1.5981	30.217	-6.50229	22.0639	-2.12013	27.4998	-2.33815	21.8548	-0.95036	27.1267
				-3.09872	29.3581	-1.59744	30.2083	-6.50162	22.0598	-2.11946	27.4925	-2.33748	21.8553	-0.94969	27.125
				-3.09805	29.355	-1.59677	30.2004	-6.50095	22.0556	-2.11879	27.4843	-2.33682	21.856	-0.94903	27.1219
				-3.09738	29.3517	-1.5961	30.1885	-6.50029	22.0545	-2.11813	27.4778	-2.33615	21.855	-0.94836	27.1165
				-3.09672	29.3487	-1.59544	30.1748	-6.49962	22.0484	-2.11746	27.4713	-2.33548	21.8535	-0.94769	27.1093
				-3.09605	29.3449	-1.59477	30.1652	-6.49896	22.0448	-2.11679	27.4668	-2.33482	21.8516	-0.94703	27.1019
				-3.09538	29.344	-1.59411	30.1561	-6.49829	22.04	-2.11613	27.4614	-2.33415	21.8515	-0.94636	27.097
				-3.09472	29.3419	-1.59344	30.1471	-6.49762	22.0308	-2.11546	27.4553	-2.33348	21.8515	-0.94569	27.093
				-3.09405	29.3403	-1.59277	30.1382	-6.49696	22.026	-2.11479	27.4461	-2.33282	21.8508	-0.94503	27.0902
				-3.09338	29.3373	-1.59211	30.131	-6.49629	22.0223	-2.11413	27.4403	-2.33215	21.8469	-0.94436	27.0886
				-3.09272	29.3334	-1.59144	30.1252	-6.49562	22.0193	-2.11346	27.4308	-2.33148	21.8478	-0.9437	27.084
				-3.09205	29.3307	-1.59077	30.1176	-6.49496	22.0146	-2.11279	27.4252	-2.33082	21.8483	-0.94303	27.0796
				-3.09138	29.3285	-1.59011	30.1045	-6.49429	22.0105	-2.11213	27.4205	-2.33015	21.8445	-0.94236	27.076
				-3.09072	29.3245	-1.58944	30.0947	-6.49362	22.0072	-2.11146	27.4151	-2.32948	21.8401	-0.9417	27.0705
				-3.09005	29.3248	-1.58877	30.0888	-6.49296	22.0051	-2.1108	27.41	-2.32882	21.8385	-0.94103	27.0642
				-3.08939	29.3212	-1.58811	30.0811	-6.49229	21.9998	-2.11013	27.407	-2.32815	21.8369	-0.94036	27.0611
				-3.08872	29.317	-1.58744	30.0753	-6.49162	21.9948	-2.10946	27.4019	-2.32749	21.8385	-0.9397	27.059
				-3.08805	29.3136	-1.58677	30.0715	-6.49096	21.9921	-2.1088	27.3951	-2.32682	21.8392	-0.93903	27.0558
				-3.08739	29.3122	-1.58611	30.0646	-6.49029	21.988	-2.10813	27.3874	-2.32615	21.8385	-0.93836	27.0543
				-3.08672	29.3057	-1.58544	30.0577	-6.48962	21.9823	-2.10746	27.3811	-2.32549	21.8378	-0.9377	27.0528
				-3.08605	29.3	-1.58477	30.0483	-6.48896	21.9756	-2.1068	27.3774	-2.32482	21.8347	-0.93703	27.0502
				-3.08539	29.2953	-1.58411	30.0424	-6.48829	21.9691	-2.10613	27.374	-2.32415	21.8342	-0.93636	27.0454
				-3.08472	29.2946	-1.58344	30.0319	-6.48762	21.9639	-2.10546	27.3691	-2.32349	21.8346	-0.9357	27.0436
				-3.08405	29.2895	-1.58277	30.024	-6.48696	21.9568	-2.1048	27.3678	-2.32282	21.8298	-0.93503	27.0379
				-3.08339	29.2859	-1.58211	30.0173	-6.48629	21.9489	-2.10413	27.3641	-2.32215	21.8266	-0.93436	27.0358
				-3.08272	29.2796	-1.58144	30.0109	-6.48563	21.9422	-2.10346	27.361	-2.32149	21.8237	-0.9337	27.0332
				-3.08205	29.2745	-1.58078	29.9998	-6.48496	21.9343	-2.1028	27.3598	-2.32082	21.8218	-0.93303	27.0312
				-3.08139	29.2723	-1.58011	29.9912	-6.48429	21.9285	-2.10213	27.3588	-2.32015	21.8174	-0.93237	27.0284
				-3.08072	29.2665	-1.57944	29.9849	-6.48363	21.9233	-2.10147	27.3576	-2.31949	21.8141	-0.9317	27.0253
				-3.08005	29.2614	-1.57878	29.9723	-6.48296	21.9156	-2.1008	27.359	-2.31882	21.8079	-0.93103	27.0232
				-3.07939	29.2557	-1.57811	29.9623	-6.48229	21.9103	-2.10013	27.3597	-2.31815	21.8064	-0.93037	27.0171
				-3.07872	29.2507	-1.57744	29.953	-6.48163	21.908	-2.09947	27.3594	-2.31749	21.8005	-0.9297	27.011
				-3.07805	29.2473	-1.57678	29.945	-6.48096	21.9035	-2.0988	27.3601	-2.31682	21.798	-0.92903	27.0061
				-3.07739	29.2437	-1.57611	29.9364	-6.48029	21.898	-2.09813	27.3554	-2.31616	21.7925	-0.92837	27.003
				-3.07672	29.2403	-1.57544	29.9273	-6.47963	21.8926	-2.09747	27.3531	-2.31549	21.7879	-0.9277	26.999
				-3.07606	29.237	-1.57478	29.9178	-6.47896	21.8873	-2.0968	27.3501	-2.31482	21.7842	-0.92703	26.9972
				-3.07539	29.2328	-1.57411	29.9107	-6.47829	21.8818	-2.09613	27.346	-2.31416	21.7828	-0.92637	26.9946
				-3.07472	29.2307	-1.57344	29.9016	-6.47763	21.8755	-2.09547	27.3443	-2.31349	21.7812	-0.9257	26.9927
				-3.07406	29.2269	-1.57278	29.8932	-6.47696	21.8713	-2.0948	27.3369	-2.31282	21.7804	-0.92503	26.9919
				-3.07339	29.2231	-1.57211	29.8862	-6.47629	21.8679	-2.09413	27.3297	-2.31216	21.7817	-0.92437	26.9915
				-3.07272	29.2189	-1.57144	29.8763	-6.47563	21.863	-2.09347	27.3217	-2.31149	21.7795	-0.9237	26.992
				-3.07206	29.2169	-1.57078	29.8693	-6.47496	21.8578	-2.0928	27.3145	-2.31082	21.7774	-0.92304	26.9935
				-3.07139	29.2115	-1.57011	29.8617	-6.4743	21.8572	-2.09214	27.3071	-2.31016	21.7759	-0.92237	26.9916
				-3.07072	29.2085	-1.56945	29.8592	-6.47363	21.8495	-2.09147	27.3015	-2.30949	21.7728	-0.9217	26.9921
				-3.07006	29.2054	-1.56878	29.8509	-6.47296	21.8441	-2.0908	27.2966	-2.30882	21.7717	-0.92104	26.9916
				-3.06939	29.1997	-1.56811	29.8453	-6.4723	21.8404	-2.09014	27.2922	-2.30816	21.7693	-0.92037	26.9898
				-3.06872	29.1949	-1.56745	29.8373	-6.47163	21.8352	-2.08947	27.287	-2.30749	21.7679	-0.9197	26.9906
				-3.06806	29.1848	-1.56678	29.8284	-6.47096	21.832	-2.0888	27.2819	-2.30682	21.7647	-0.91904	26.9921
				-3.06739	29.1795	-1.56611	29.8207	-6.4703	21.8285	-2.08814	27.2767	-2.30616	21.7621	-0.91837	26.9907
				-3.06673	29.1746	-1.56545	29.8146	-6.46963	21.8269	-2.08747	27.2738	-2.30549	21.761	-0.9177	26.9887
				-3.06606	29.1698	-1.56478	29.8083	-6.46896	21.8211	-2.0868	27.27	-2.30483	21.7592	-0.91704	26.9821
				-3.06539	29.1611	-1.56411	29.8032	-6.4683	21.817	-2.08614	27.2689	-2.30416	21.7585	-0.91637	26.9787
				-3.06473	29.154	-1.56345	29.7991	-6.46763	21.8119	-2.08547	27.2684	-2.30349	21.7537	-0.9157	26.973
				-3.06406	29.1478	-1.56278	29.7919	-6.46696	21.8064	-2.0848	27.2652	-2.30283	21.7509	-0.91504	26.9661
				-3.06339	29.1458	-1.56211	29.7838	-6.4663	21.8003	-2.08414	27.2639	-2.30216	21.747	-0.91437	26.963
				-3.06273	29.1413	-1.56145	29.7781	-6.46563	21.7954	-2.08347	27.2601	-2.30149	21.7442	-0.9137	26.9621
				-3.06206	29.1358	-1.56078	29.7717	-6.46496	21.7919	-2.0828	27.2562	-2.30083	21.7398	-0.91304	26.9618
				-3.06139	29.1314	-1.56011	29.7663	-6.4643	21.7889	-2.08214	27.251	-2.30016	21.7385	-0.91237	26.9598
				-3.06073	29.1291	-1.55945	29.7609	-6.46363	21.7862	-2.08147	27.2507	-2.29949	21.7372	-0.91171	26.9559
				-3.06006	29.1258	-1.55878	29.7548	-6.46296	21.782	-2.08081	27.2501	-2.29883	21.735	-0.91104	26.9519
				-3.05939	29.1227	-1.55811	29.749	-6.4623	21.7779	-2.08014	27.2511	-2.29816	21.7306	-0.91037	26.9478
				-3.05873	29.1166	-1.55745	29.743	-6.46163	21.7727	-2.07947	27.2489	-2.29749	21.7309	-0.90971	26.9464
				-3.05806	29.1115	-1.55678	29.7348	-6.46097	21.7707	-2.07881	27.2457	-2.29683	21.7271	-0.90904	26.9459
				-3.05739	29.1057	-1.55612	29.732	-6.4603	21.7694	-2.07814	27.2439	-2.29616	21.7213	-0.90837	26.9431
				-3.05673	29.1039	-1.55545	29.7276	-6.45963	21.7678	-2.07747	27.2415	-2.2955	21.7187	-0.90771	26.9412
				-3.05606	29.1	-1.55478	29.7229	-6.45897	21.7637	-2.07681	27.2396	-2.29483	21.7119	-0.90704	26.9438
				-3.05539	29.093	-1.55412	29.7184	-6.4583	21.7591	-2.07614	27.2338	-2.29416	21.7111	-0.90637	26.9427
				-3.05473	29.0886	-1.55345	29.7126	-6.45763	21.7568	-2.07547	27.2302	-2.2935	21.709	-0.90571	26.9416
				-3.05406	29.0849	-1.55278	29.7076	-6.45697	21.7514	-2.07481	27.2282	-2.29283	21.707	-0.90504	26.9384
				-3.0534	29.0803	-1.55212	29.7039	-6.4563	21.7476	-2.07414	27.2291	-2.29216	21.7027	-0.90437	26.9335
				-3.05273	29.077	-1.55145	29.6974	-6.45563	21.7423	-2.07347	27.2274	-2.2915	21.6995	-0.90371	26.9318
				-3.05206	29.0731	-1.55078	29.6933	-6.45497	21.7366	-2.07281	27.2224	-2.29083	21.6948	-0.90304	26.9302
				-3.0514	29.0668	-1.55012	29.6906	-6.4543	21.7311	-2.07214	27.2179	-2.29016	21.6932	-0.90237	26.928
				-3.05073	29.0642	-1.54945	29.6838	-6.45363	21.7277	-2.07148	27.2142	-2.2895	21.6892	-0.90171	26.9283
				-3.05006	29.0572	-1.54878	29.6788	-6.45297	21.7209	-2.07081	27.2113	-2.28883	21.6849	-0.90104	26.926
				-3.0494	29.0544	-1.54812	29.6742	-6.4523	21.7156	-2.07014	27.2076	-2.28816	21.6843	-0.90038	26.925
				-3.04873	29.0525	-1.54745	29.6662	-6.45163	21.7109	-2.06948	27.2049	-2.2875	21.6818	-0.89971	26.9266
				-3.04806	29.0499	-1.54678	29.6591	-6.45097	21.7058	-2.06881	27.2018	-2.28683	21.6799	-0.89904	26.9252
				-3.0474	29.0457	-1.54612	29.6554	-6.4503	21.7048	-2.06814	27.1985	-2.28616	21.6812	-0.89838	26.9254
				-3.04673	29.04	-1.54545	29.6542	-6.44963	21.7018	-2.06748	27.1968	-2.2855	21.6802	-0.89771	26.9229
				-3.04606	29.0378	-1.54479	29.65	-6.44897	21.6986	-2.06681	27.1934	-2.28483	21.6791	-0.89704	26.9217
				-3.0454	29.0347	-1.54412	29.6439	-6.4483	21.6953	-2.06614	27.1889	-2.28417	21.6793	-0.89638	26.9216
				-3.04473	29.0335	-1.54345	29.6401	-6.44764	21.6908	-2.06548	27.1855	-2.2835	21.677	-0.89571	26.921
				-3.04406	29.0293	-1.54279	29.6404	-6.44697	21.6874	-2.06481	27.1842	-2.28283	21.6759	-0.89504	26.9216
				-3.0434	29.0268	-1.54212	29.6334	-6.4463	21.6836	-2.06414	27.1836	-2.28217	21.6749	-0.89438	26.9224
				-3.04273	29.0221	-1.54145	29.6345	-6.44564	21.6783	-2.06348	27.1797	-2.2815	21.6745	-0.89371	26.92
				-3.04207	29.0207	-1.54079	29.6306	-6.44497	21.6763	-2.06281	27.1773	-2.28083	21.6725	-0.89304	26.9188
				-3.0414	29.0204	-1.54012	29.6277	-6.4443	21.6734	-2.06215	27.1753	-2.28017	21.6724	-0.89238	26.9172
				-3.04073	29.0172	-1.53945	29.6274	-6.44364	21.6674	-2.06148	27.1727	-2.2795	21.6702	-0.89171	26.9157
				-3.04007	29.0146	-1.53879	29.6254	-6.44297	21.6641	-2.06081	27.1721	-2.27883	21.6654	-0.89105	26.9154
				-3.0394	29.0121	-1.53812	29.6223	-6.4423	21.6619	-2.06015	27.1701	-2.27817	21.6616	-0.89038	26.9164
				-3.03873	29.0053	-1.53745	29.6173	-6.44164	21.6557	-2.05948	27.1695	-2.2775	21.6594	-0.88971	26.9197
				-3.03807	29.0046	-1.53679	29.6138	-6.44097	21.6536	-2.05881	27.1707	-2.27683	21.6567	-0.88905	26.9177
				-3.0374	29.0011	-1.53612	29.6111	-6.4403	21.6518	-2.05815	27.1704	-2.27617	21.6569	-0.88838	26.9172
				-3.03673	28.9947	-1.53545	29.6031	-6.43964	21.6461	-2.05748	27.1697	-2.2755	21.6564	-0.88771	26.9173
				-3.03607	28.9905	-1.53479	29.5975	-6.43897	21.6415	-2.05681	27.167	-2.27483	21.6587	-0.88705	26.912
				-3.0354	28.9849	-1.53412	29.5903	-6.4383	21.6383	-2.05615	27.167	-2.27417	21.6566	-0.88638	26.911
				-3.03473	28.9806	-1.53346	29.5839	-6.43764	21.6362	-2.05548	27.1639	-2.2735	21.6543	-0.88571	26.9074
				-3.03407	28.9782	-1.53279	29.579	-6.43697	21.6345	-2.05481	27.1639	-2.27284	21.6555	-0.88505	26.9038
				-3.0334	28.9764	-1.53212	29.5743	-6.4363	21.6312	-2.05415	27.1667	-2.27217	21.6536	-0.88438	26.9035
				-3.03273	28.9722	-1.53146	29.5696	-6.43564	21.6296	-2.05348	27.1679	-2.2715	21.6517	-0.88371	26.9021
				-3.03207	28.97	-1.53079	29.5675	-6.43497	21.6247	-2.05282	27.1681	-2.27084	21.6559	-0.88305	26.9025
				-3.0314	28.9632	-1.53012	29.5634	-6.43431	21.6208	-2.05215	27.168	-2.27017	21.6589	-0.88238	26.8992
				-3.03074	28.9616	-1.52946	29.557	-6.43364	21.6186	-2.05148	27.1665	-2.2695	21.6543	-0.88171	26.8943
				-3.03007	28.959	-1.52879	29.5546	-6.43297	21.6161	-2.05082	27.1632	-2.26884	21.654	-0.88105	26.8926
				-3.0294	28.9547	-1.52812	29.5512	-6.43231	21.611	-2.05015	27.161	-2.26817	21.6518	-0.88038	26.8951
				-3.02874	28.9537	-1.52746	29.5475	-6.43164	21.6072	-2.04948	27.1598	-2.2675	21.6485	-0.87972	26.889
				-3.02807	28.9495	-1.52679	29.5467	-6.43097	21.6065	-2.04882	27.1558	-2.26684	21.6451	-0.87905	26.8916
				-3.0274	28.9463	-1.52612	29.5445	-6.43031	21.6022	-2.04815	27.1513	-2.26617	21.6456	-0.87838	26.8931
				-3.02674	28.9433	-1.52546	29.5442	-6.42964	21.6014	-2.04748	27.1485	-2.2655	21.6457	-0.87772	26.8922
				-3.02607	28.9418	-1.52479	29.5413	-6.42897	21.5978	-2.04682	27.1469	-2.26484	21.6445	-0.87705	26.8915
				-3.0254	28.9399	-1.52412	29.5398	-6.42831	21.5945	-2.04615	27.1432	-2.26417	21.6429	-0.87638	26.8907
				-3.02474	28.9367	-1.52346	29.5367	-6.42764	21.5882	-2.04548	27.1388	-2.2635	21.6425	-0.87572	26.8904
				-3.02407	28.9312	-1.52279	29.5321	-6.42697	21.5887	-2.04482	27.1323	-2.26284	21.6403	-0.87505	26.8878
				-3.0234	28.9275	-1.52212	29.5263	-6.42631	21.587	-2.04415	27.1296	-2.26217	21.6405	-0.87438	26.8867
				-3.02274	28.923	-1.52146	29.5227	-6.42564	21.5816	-2.04349	27.1261	-2.26151	21.6378	-0.87372	26.886
				-3.02207	28.9197	-1.52079	29.5197	-6.42497	21.5792	-2.04282	27.122	-2.26084	21.6383	-0.87305	26.886
				-3.0214	28.9175	-1.52013	29.5173	-6.42431	21.5776	-2.04215	27.1211	-2.26017	21.638	-0.87238	26.8825
				-3.02074	28.9146	-1.51946	29.5128	-6.42364	21.5739	-2.04149	27.1169	-2.25951	21.634	-0.87172	26.8829
				-3.02007	28.9108	-1.51879	29.5075	-6.42298	21.5723	-2.04082	27.1146	-2.25884	21.6311	-0.87105	26.8812
				-3.01941	28.9086	-1.51813	29.5023	-6.42231	21.5678	-2.04015	27.1144	-2.25817	21.6286	-0.87039	26.8798
				-3.01874	28.9058	-1.51746	29.4978	-6.42164	21.5664	-2.03949	27.1132	-2.25751	21.6266	-0.86972	26.8792
				-3.01807	28.9006	-1.51679	29.494	-6.42098	21.5599	-2.03882	27.1088	-2.25684	21.6229	-0.86905	26.8808
				-3.01741	28.8975	-1.51613	29.4907	-6.42031	21.5574	-2.03815	27.1076	-2.25617	21.6208	-0.86839	26.8817
				-3.01674	28.8942	-1.51546	29.4855	-6.41964	21.5568	-2.03749	27.1029	-2.25551	21.62	-0.86772	26.88
				-3.01607	28.8913	-1.51479	29.4816	-6.41898	21.5531	-2.03682	27.104	-2.25484	21.6178	-0.86705	26.878
				-3.01541	28.8881	-1.51413	29.4801	-6.41831	21.5473	-2.03615	27.1053	-2.25417	21.6144	-0.86639	26.8796
				-3.01474	28.8871	-1.51346	29.479	-6.41764	21.5461	-2.03549	27.1043	-2.25351	21.6125	-0.86572	26.8817
				-3.01407	28.8844	-1.51279	29.4752	-6.41698	21.5422	-2.03482	27.1026	-2.25284	21.6104	-0.86505	26.8794
				-3.01341	28.8825	-1.51213	29.4721	-6.41631	21.5376	-2.03415	27.1013	-2.25217	21.6065	-0.86439	26.8792
				-3.01274	28.8768	-1.51146	29.468	-6.41564	21.5334	-2.03349	27.1019	-2.25151	21.609	-0.86372	26.8791
				-3.01207	28.875	-1.51079	29.4678	-6.41498	21.5311	-2.03282	27.1014	-2.25084	21.61	-0.86305	26.8769
				-3.01141	28.8705	-1.51013	29.4669	-6.41431	21.5296	-2.03216	27.1032	-2.25018	21.61	-0.86239	26.876
				-3.01074	28.8671	-1.50946	29.4645	-6.41364	21.5285	-2.03149	27.1004	-2.24951	21.6085	-0.86172	26.874
				-3.01007	28.8658	-1.5088	29.464	-6.41298	21.5279	-2.03082	27.0994	-2.24884	21.6062	-0.86105	26.8713
				-3.00941	28.8606	-1.50813	29.4612	-6.41231	21.5273	-2.03016	27.0983	-2.24818	21.6067	-0.86039	26.87
				-3.00874	28.8542	-1.50746	29.4578	-6.41164	21.5239	-2.02949	27.0977	-2.24751	21.6062	-0.85972	26.8689
				-3.00808	28.8517	-1.5068	29.4542	-6.41098	21.5204	-2.02882	27.0962	-2.24684	21.6045	-0.85906	26.8695
				-3.00741	28.847	-1.50613	29.4498	-6.41031	21.52	-2.02816	27.0937	-2.24618	21.606	-0.85839	26.8681
				-3.00674	28.8444	-1.50546	29.4475	-6.40965	21.5185	-2.02749	27.0917	-2.24551	21.6082	-0.85772	26.8648
				-3.00608	28.8428	-1.5048	29.4429	-6.40898	21.5175	-2.02682	27.091	-2.24484	21.6073	-0.85706	26.8612
				-3.00541	28.8377	-1.50413	29.4397	-6.40831	21.5161	-2.02616	27.0882	-2.24418	21.6061	-0.85639	26.8582
				-3.00474	28.8357	-1.50346	29.4355	-6.40765	21.5143	-2.02549	27.0866	-2.24351	21.6036	-0.85572	26.8557
				-3.00408	28.8342	-1.5028	29.437	-6.40698	21.5141	-2.02482	27.0855	-2.24284	21.6002	-0.85506	26.8553
				-3.00341	28.8324	-1.50213	29.4336	-6.40631	21.5085	-2.02416	27.0789	-2.24218	21.5971	-0.85439	26.853
				-3.00274	28.8306	-1.50146	29.4322	-6.40565	21.505	-2.02349	27.0773	-2.24151	21.5939	-0.85372	26.8526
				-3.00208	28.8263	-1.5008	29.4296	-6.40498	21.5038	-2.02283	27.0785	-2.24084	21.5918	-0.85306	26.8513
				-3.00141	28.822	-1.50013	29.4254	-6.40431	21.4969	-2.02216	27.0778	-2.24018	21.5885	-0.85239	26.8483
				-3.00074	28.8226	-1.49946	29.421	-6.40365	21.4923	-2.02149	27.0752	-2.23951	21.5859	-0.85172	26.8477
				-3.00008	28.821	-1.4988	29.4195	-6.40298	21.4892	-2.02083	27.0775	-2.23885	21.5829	-0.85106	26.8469
				-2.99941	28.8194	-1.49813	29.4177	-6.40231	21.4866	-2.02016	27.0785	-2.23818	21.5796	-0.85039	26.8476
				-2.99874	28.8181	-1.49746	29.4151	-6.40165	21.4851	-2.01949	27.076	-2.23751	21.5763	-0.84973	26.8462
				-2.99808	28.8132	-1.4968	29.4165	-6.40098	21.4851	-2.01883	27.0737	-2.23685	21.571	-0.84906	26.8467
				-2.99741	28.8112	-1.49613	29.418	-6.40031	21.4818	-2.01816	27.0751	-2.23618	21.5703	-0.84839	26.8483
				-2.99675	28.8077	-1.49547	29.4164	-6.39965	21.4778	-2.01749	27.0751	-2.23551	21.5697	-0.84773	26.8504
				-2.99608	28.8053	-1.4948	29.4103	-6.39898	21.4728	-2.01683	27.0767	-2.23485	21.5702	-0.84706	26.8509
				-2.99541	28.8011	-1.49413	29.4048	-6.39831	21.4687	-2.01616	27.0767	-2.23418	21.5681	-0.84639	26.8552
				-2.99475	28.7981	-1.49347	29.4017	-6.39765	21.4651	-2.01549	27.0757	-2.23351	21.5652	-0.84573	26.8555
				-2.99408	28.7923	-1.4928	29.4011	-6.39698	21.4624	-2.01483	27.0752	-2.23285	21.567	-0.84506	26.8563
				-2.99341	28.7903	-1.49213	29.3995	-6.39632	21.4578	-2.01416	27.0724	-2.23218	21.5671	-0.84439	26.8578
				-2.99275	28.7884	-1.49147	29.4002	-6.39565	21.4575	-2.0135	27.0723	-2.23151	21.566	-0.84373	26.8585
				-2.99208	28.7842	-1.4908	29.3998	-6.39498	21.4576	-2.01283	27.0688	-2.23085	21.5641	-0.84306	26.8603
				-2.99141	28.7799	-1.49013	29.399	-6.39432	21.4559	-2.01216	27.0667	-2.23018	21.5648	-0.84239	26.8613
				-2.99075	28.7759	-1.48947	29.3958	-6.39365	21.4524	-2.0115	27.0681	-2.22952	21.5621	-0.84173	26.8615
				-2.99008	28.7734	-1.4888	29.3943	-6.39298	21.4495	-2.01083	27.0669	-2.22885	21.5622	-0.84106	26.861
				-2.98941	28.7673	-1.48813	29.3907	-6.39232	21.4477	-2.01016	27.0627	-2.22818	21.5629	-0.84039	26.8604
				-2.98875	28.7621	-1.48747	29.388	-6.39165	21.444	-2.0095	27.0586	-2.22752	21.5609	-0.83973	26.8617
				-2.98808	28.758	-1.4868	29.3846	-6.39098	21.4443	-2.00883	27.0551	-2.22685	21.5606	-0.83906	26.8607
				-2.98741	28.7559	-1.48613	29.3857	-6.39032	21.4436	-2.00816	27.0532	-2.22618	21.5611	-0.8384	26.8585
				-2.98675	28.7537	-1.48547	29.3861	-6.38965	21.4451	-2.0075	27.0512	-2.22552	21.5616	-0.83773	26.8576
				-2.98608	28.7531	-1.4848	29.3837	-6.38898	21.443	-2.00683	27.0477	-2.22485	21.5624	-0.83706	26.8568
				-2.98542	28.7488	-1.48414	29.3792	-6.38832	21.4416	-2.00616	27.0437	-2.22418	21.559	-0.8364	26.8563
				-2.98475	28.7449	-1.48347	29.375	-6.38765	21.4411	-2.0055	27.0411	-2.22352	21.5593	-0.83573	26.8543
				-2.98408	28.7384	-1.4828	29.3716	-6.38698	21.4372	-2.00483	27.0384	-2.22285	21.5624	-0.83506	26.8529
				-2.98342	28.7357	-1.48214	29.3709	-6.38632	21.436	-2.00417	27.0385	-2.22218	21.5628	-0.8344	26.8495
				-2.98275	28.7344	-1.48147	29.3663	-6.38565	21.4338	-2.0035	27.0359	-2.22152	21.562	-0.83373	26.843
				-2.98208	28.7304	-1.4808	29.3638	-6.38498	21.4338	-2.00283	27.034	-2.22085	21.5631	-0.83306	26.8393
				-2.98142	28.7278	-1.48014	29.3597	-6.38432	21.432	-2.00217	27.0336	-2.22018	21.5604	-0.8324	26.8392
				-2.98075	28.7265	-1.47947	29.3585	-6.38365	21.4302	-2.0015	27.0361	-2.21952	21.559	-0.83173	26.838
				-2.98008	28.7239	-1.4788	29.3574	-6.38299	21.4294	-2.00083	27.033	-2.21885	21.5583	-0.83106	26.8352
				-2.97942	28.7212	-1.47814	29.3552	-6.38232	21.4276	-2.00017	27.0301	-2.21819	21.5579	-0.8304	26.8395
				-2.97875	28.715	-1.47747	29.3507	-6.38165	21.4252	-1.9995	27.0263	-2.21752	21.5562	-0.82973	26.8382
				-2.97808	28.7103	-1.4768	29.3468	-6.38099	21.4241	-1.99883	27.0252	-2.21685	21.5509	-0.82906	26.8371
				-2.97742	28.7079	-1.47614	29.3446	-6.38032	21.4223	-1.99817	27.0248	-2.21619	21.5497	-0.8284	26.8366
				-2.97675	28.7061	-1.47547	29.3392	-6.37965	21.423	-1.9975	27.0262	-2.21552	21.5489	-0.82773	26.8368
				-2.97608	28.7031	-1.4748	29.3394	-6.37899	21.4209	-1.99683	27.0293	-2.21485	21.5459	-0.82707	26.8365
				-2.97542	28.703	-1.47414	29.3349	-6.37832	21.4201	-1.99617	27.0288	-2.21419	21.544	-0.8264	26.8378
				-2.97475	28.7008	-1.47347	29.3353	-6.37765	21.4173	-1.9955	27.0285	-2.21352	21.5409	-0.82573	26.8394
				-2.97409	28.6989	-1.47281	29.3372	-6.37699	21.4136	-1.99483	27.0286	-2.21285	21.5417	-0.82507	26.8409
				-2.97342	28.6972	-1.47214	29.3361	-6.37632	21.4125	-1.99417	27.0313	-2.21219	21.5391	-0.8244	26.8414
				-2.97275	28.6947	-1.47147	29.3328	-6.37565	21.412	-1.9935	27.0284	-2.21152	21.5403	-0.82373	26.8413
				-2.97209	28.6907	-1.47081	29.328	-6.37499	21.4105	-1.99284	27.0253	-2.21085	21.5388	-0.82307	26.8389
				-2.97142	28.6847	-1.47014	29.3241	-6.37432	21.4057	-1.99217	27.0277	-2.21019	21.538	-0.8224	26.8366
				-2.97075	28.6821	-1.46947	29.3237	-6.37365	21.4042	-1.9915	27.0308	-2.20952	21.5364	-0.82173	26.8342
				-2.97009	28.6826	-1.46881	29.3207	-6.37299	21.4022	-1.99084	27.0331	-2.20885	21.5386	-0.82107	26.833
				-2.96942	28.6812	-1.46814	29.3181	-6.37232	21.3992	-1.99017	27.0345	-2.20819	21.5368	-0.8204	26.8313
				-2.96875	28.6768	-1.46747	29.3197	-6.37166	21.397	-1.9895	27.0355	-2.20752	21.5366	-0.81973	26.8302
				-2.96809	28.676	-1.46681	29.3193	-6.37099	21.3951	-1.98884	27.035	-2.20686	21.5385	-0.81907	26.8271
				-2.96742	28.6734	-1.46614	29.3172	-6.37032	21.3955	-1.98817	27.0333	-2.20619	21.5394	-0.8184	26.8277
				-2.96675	28.6715	-1.46547	29.3181	-6.36966	21.3935	-1.9875	27.0333	-2.20552	21.5377	-0.81774	26.8275
				-2.96609	28.6682	-1.46481	29.3148	-6.36899	21.3941	-1.98684	27.0319	-2.20486	21.5366	-0.81707	26.8275
				-2.96542	28.6649	-1.46414	29.3113	-6.36832	21.391	-1.98617	27.0314	-2.20419	21.5325	-0.8164	26.8264
				-2.96475	28.6594	-1.46347	29.3085	-6.36766	21.3867	-1.9855	27.0251	-2.20352	21.529	-0.81574	26.8259
				-2.96409	28.6596	-1.46281	29.3094	-6.36699	21.3863	-1.98484	27.0257	-2.20286	21.5284	-0.81507	26.8247
				-2.96342	28.6591	-1.46214	29.3072	-6.36632	21.3842	-1.98417	27.0278	-2.20219	21.5293	-0.8144	26.8236
				-2.96276	28.6588	-1.46147	29.3059	-6.36566	21.386	-1.98351	27.0242	-2.20152	21.528	-0.81374	26.8238
				-2.96209	28.6561	-1.46081	29.3037	-6.36499	21.3866	-1.98284	27.0233	-2.20086	21.5284	-0.81307	26.8219
				-2.96142	28.6554	-1.46014	29.3005	-6.36432	21.3865	-1.98217	27.0226	-2.20019	21.528	-0.8124	26.8203
				-2.96076	28.6559	-1.45948	29.2981	-6.36366	21.3854	-1.98151	27.019	-2.19952	21.5275	-0.81174	26.8203
				-2.96009	28.6541	-1.45881	29.2947	-6.36299	21.3835	-1.98084	27.0176	-2.19886	21.5289	-0.81107	26.8202
				-2.95942	28.6539	-1.45814	29.289	-6.36232	21.3846	-1.98017	27.015	-2.19819	21.5276	-0.8104	26.8209
				-2.95876	28.6536	-1.45748	29.2828	-6.36166	21.3844	-1.97951	27.0153	-2.19752	21.5285	-0.80974	26.8172
				-2.95809	28.6509	-1.45681	29.2794	-6.36099	21.3825	-1.97884	27.0149	-2.19686	21.5264	-0.80907	26.8154
				-2.95742	28.6501	-1.45614	29.2805	-6.36032	21.3851	-1.97817	27.0133	-2.19619	21.5276	-0.8084	26.8168
				-2.95676	28.6486	-1.45548	29.2821	-6.35966	21.3859	-1.97751	27.0113	-2.19553	21.5299	-0.80774	26.8167
				-2.95609	28.6474	-1.45481	29.2819	-6.35899	21.3845	-1.97684	27.0126	-2.19486	21.5284	-0.80707	26.8177
				-2.95542	28.6453	-1.45414	29.2779	-6.35833	21.3836	-1.97617	27.0116	-2.19419	21.5267	-0.80641	26.817
				-2.95476	28.6428	-1.45348	29.2754	-6.35766	21.3828	-1.97551	27.011	-2.19353	21.5245	-0.80574	26.8178
				-2.95409	28.6432	-1.45281	29.2744	-6.35699	21.3828	-1.97484	27.0091	-2.19286	21.5219	-0.80507	26.8179
				-2.95342	28.6412	-1.45214	29.275	-6.35633	21.3808	-1.97418	27.007	-2.19219	21.523	-0.80441	26.8193
				-2.95276	28.637	-1.45148	29.2749	-6.35566	21.3782	-1.97351	27.0077	-2.19153	21.5223	-0.80374	26.8178
				-2.95209	28.6344	-1.45081	29.2732	-6.35499	21.38	-1.97284	27.0082	-2.19086	21.5207	-0.80307	26.8196
				-2.95143	28.63	-1.45014	29.2755	-6.35433	21.3745	-1.97218	27.0049	-2.19019	21.5169	-0.80241	26.8213
				-2.95076	28.6284	-1.44948	29.2752	-6.35366	21.3718	-1.97151	27.0059	-2.18953	21.5158	-0.80174	26.8229
				-2.95009	28.6256	-1.44881	29.2723	-6.35299	21.3684	-1.97084	27.0043	-2.18886	21.5149	-0.80107	26.824
				-2.94943	28.6221	-1.44815	29.272	-6.35233	21.3649	-1.97018	27.0056	-2.18819	21.5146	-0.80041	26.8246
				-2.94876	28.621	-1.44748	29.2659	-6.35166	21.3631	-1.96951	27.003	-2.18753	21.5123	-0.79974	26.8241
				-2.94809	28.6161	-1.44681	29.2645	-6.35099	21.3611	-1.96884	27.0038	-2.18686	21.512	-0.79907	26.8248
				-2.94743	28.6139	-1.44615	29.2639	-6.35033	21.3592	-1.96818	27.0009	-2.18619	21.5153	-0.79841	26.8255
				-2.94676	28.6138	-1.44548	29.2664	-6.34966	21.3569	-1.96751	26.9983	-2.18553	21.5178	-0.79774	26.825
				-2.94609	28.6094	-1.44481	29.2651	-6.34899	21.3528	-1.96684	26.9993	-2.18486	21.5161	-0.79708	26.8237
				-2.94543	28.6043	-1.44415	29.2615	-6.34833	21.3484	-1.96618	26.998	-2.1842	21.5148	-0.79641	26.8245
				-2.94476	28.601	-1.44348	29.2619	-6.34766	21.3509	-1.96551	26.9983	-2.18353	21.5149	-0.79574	26.8241
				-2.94409	28.6009	-1.44281	29.2561	-6.34699	21.3485	-1.96485	26.9955	-2.18286	21.5143	-0.79508	26.8239
				-2.94343	28.5989	-1.44215	29.2549	-6.34633	21.3476	-1.96418	26.995	-2.1822	21.5129	-0.79441	26.8195
				-2.94276	28.5981	-1.44148	29.2535	-6.34566	21.348	-1.96351	26.9929	-2.18153	21.5144	-0.79374	26.8176
				-2.94209	28.5933	-1.44081	29.2511	-6.345	21.3458	-1.96285	26.9936	-2.18086	21.5143	-0.79308	26.8159
				-2.94143	28.5905	-1.44015	29.2498	-6.34433	21.3486	-1.96218	26.9944	-2.1802	21.5147	-0.79241	26.8143
				-2.94076	28.589	-1.43948	29.248	-6.34366	21.3481	-1.96151	26.9949	-2.17953	21.5179	-0.79174	26.8112
				-2.94009	28.5871	-1.43881	29.2476	-6.343	21.3446	-1.96085	26.9956	-2.17886	21.5178	-0.79108	26.8123
				-2.93943	28.586	-1.43815	29.2444	-6.34233	21.3489	-1.96018	26.9934	-2.1782	21.5153	-0.79041	26.8112
				-2.93876	28.5815	-1.43748	29.2445	-6.34166	21.3458	-1.95951	26.9962	-2.17753	21.5084	-0.78974	26.8087
				-2.9381	28.5813	-1.43681	29.2451	-6.341	21.3456	-1.95885	26.9986	-2.17686	21.5068	-0.78908	26.8106
				-2.93743	28.5815	-1.43615	29.2453	-6.34033	21.3485	-1.95818	26.9962	-2.1762	21.5039	-0.78841	26.8094
				-2.93676	28.5801	-1.43548	29.2424	-6.33966	21.344	-1.95751	26.9947	-2.17553	21.5051	-0.78774	26.8074
				-2.9361	28.5771	-1.43482	29.2399	-6.339	21.3435	-1.95685	26.9933	-2.17487	21.5037	-0.78708	26.8077
				-2.93543	28.575	-1.43415	29.2422	-6.33833	21.3426	-1.95618	26.9903	-2.1742	21.5011	-0.78641	26.8099
				-2.93476	28.5707	-1.43348	29.2404	-6.33766	21.3421	-1.95552	26.9892	-2.17353	21.4995	-0.78575	26.8101
				-2.9341	28.5658	-1.43282	29.2404	-6.337	21.3432	-1.95485	26.9871	-2.17287	21.4975	-0.78508	26.8085
				-2.93343	28.5632	-1.43215	29.2381	-6.33633	21.3406	-1.95418	26.9814	-2.1722	21.4985	-0.78441	26.8082
				-2.93276	28.5616	-1.43148	29.2367	-6.33566	21.3398	-1.95352	26.9778	-2.17153	21.4973	-0.78375	26.8059
				-2.9321	28.5604	-1.43082	29.2332	-6.335	21.3388	-1.95285	26.9768	-2.17087	21.497	-0.78308	26.8036
				-2.93143	28.5585	-1.43015	29.233	-6.33433	21.3368	-1.95218	26.9766	-2.1702	21.495	-0.78241	26.8048
				-2.93076	28.5544	-1.42948	29.2297	-6.33366	21.3346	-1.95152	26.9754	-2.16953	21.4965	-0.78175	26.8046
				-2.9301	28.5541	-1.42882	29.2294	-6.333	21.3332	-1.95085	26.9737	-2.16887	21.4987	-0.78108	26.8028
				-2.92943	28.5513	-1.42815	29.2265	-6.33233	21.3327	-1.95018	26.9734	-2.1682	21.5004	-0.78041	26.8016
				-2.92877	28.5483	-1.42748	29.2233	-6.33167	21.3333	-1.94952	26.969	-2.16753	21.5005	-0.77975	26.8027
				-2.9281	28.5453	-1.42682	29.2221	-6.331	21.332	-1.94885	26.9714	-2.16687	21.499	-0.77908	26.8013
				-2.92743	28.5418	-1.42615	29.2212	-6.33033	21.3301	-1.94818	26.9734	-2.1662	21.4978	-0.77841	26.7991
				-2.92677	28.5417	-1.42548	29.2164	-6.32967	21.3256	-1.94752	26.9744	-2.16553	21.4989	-0.77775	26.7992
				-2.9261	28.5422	-1.42482	29.2163	-6.329	21.3254	-1.94685	26.975	-2.16487	21.4974	-0.77708	26.7978
				-2.92543	28.5433	-1.42415	29.2156	-6.32833	21.3228	-1.94618	26.9761	-2.1642	21.4969	-0.77641	26.7989
				-2.92477	28.542	-1.42349	29.2162	-6.32767	21.3228	-1.94552	26.9794	-2.16354	21.4952	-0.77575	26.8018
				-2.9241	28.5403	-1.42282	29.2166	-6.327	21.3199	-1.94485	26.9785	-2.16287	21.4923	-0.77508	26.8005
				-2.92343	28.5376	-1.42215	29.2187	-6.32633	21.3209	-1.94419	26.9787	-2.1622	21.4923	-0.77442	26.8008
				-2.92277	28.5359	-1.42149	29.219	-6.32567	21.3206	-1.94352	26.9766	-2.16154	21.4924	-0.77375	26.8002
				-2.9221	28.5329	-1.42082	29.2177	-6.325	21.3205	-1.94285	26.9774	-2.16087	21.4915	-0.77308	26.8024
				-2.92143	28.5319	-1.42015	29.2166	-6.32433	21.3193	-1.94219	26.9741	-2.1602	21.4912	-0.77242	26.8035
				-2.92077	28.5284	-1.41949	29.2148	-6.32367	21.3183	-1.94152	26.9739	-2.15954	21.4911	-0.77175	26.8047
				-2.9201	28.5266	-1.41882	29.2145	-6.323	21.3169	-1.94085	26.9756	-2.15887	21.4907	-0.77108	26.8061
				-2.91943	28.5273	-1.41815	29.2125	-6.32233	21.3171	-1.94019	26.9733	-2.1582	21.4901	-0.77042	26.8067
				-2.91877	28.5244	-1.41749	29.2125	-6.32167	21.3182	-1.93952	26.974	-2.15754	21.4898	-0.76975	26.8058
				-2.9181	28.5211	-1.41682	29.2121	-6.321	21.3187	-1.93885	26.9742	-2.15687	21.4897	-0.76908	26.8066
				-2.91743	28.5174	-1.41615	29.2099	-6.32033	21.3192	-1.93819	26.9742	-2.1562	21.489	-0.76842	26.8059
				-2.91677	28.5168	-1.41549	29.2057	-6.31967	21.321	-1.93752	26.9709	-2.15554	21.4907	-0.76775	26.806
				-2.9161	28.5142	-1.41482	29.2026	-6.319	21.32	-1.93685	26.9708	-2.15487	21.4927	-0.76708	26.8062
				-2.91544	28.513	-1.41415	29.2019	-6.31834	21.318	-1.93619	26.9707	-2.1542	21.4942	-0.76642	26.8052
				-2.91477	28.5117	-1.41349	29.2002	-6.31767	21.3159	-1.93552	26.9708	-2.15354	21.4928	-0.76575	26.8045
				-2.9141	28.5093	-1.41282	29.1984	-6.317	21.3143	-1.93486	26.9736	-2.15287	21.4922	-0.76509	26.8055
				-2.91344	28.5101	-1.41215	29.1971	-6.31634	21.3135	-1.93419	26.9748	-2.15221	21.4911	-0.76442	26.8078
				-2.91277	28.5072	-1.41149	29.1935	-6.31567	21.315	-1.93352	26.9743	-2.15154	21.4894	-0.76375	26.8062
				-2.9121	28.5032	-1.41082	29.1938	-6.315	21.3154	-1.93286	26.9735	-2.15087	21.489	-0.76309	26.807
				-2.91144	28.5044	-1.41016	29.1939	-6.31434	21.3143	-1.93219	26.9721	-2.15021	21.4875	-0.76242	26.8037
				-2.91077	28.5034	-1.40949	29.1931	-6.31367	21.313	-1.93152	26.9724	-2.14954	21.4878	-0.76175	26.8041
				-2.9101	28.5004	-1.40882	29.1927	-6.313	21.3131	-1.93086	26.9704	-2.14887	21.487	-0.76109	26.803
				-2.90944	28.4989	-1.40816	29.1901	-6.31234	21.3123	-1.93019	26.9687	-2.14821	21.4869	-0.76042	26.805
				-2.90877	28.498	-1.40749	29.189	-6.31167	21.3107	-1.92952	26.9673	-2.14754	21.4841	-0.75975	26.8043
				-2.9081	28.4965	-1.40682	29.1889	-6.311	21.3094	-1.92886	26.9658	-2.14687	21.482	-0.75909	26.8022
				-2.90744	28.4953	-1.40616	29.1889	-6.31034	21.3113	-1.92819	26.9656	-2.14621	21.4802	-0.75842	26.8045
				-2.90677	28.4982	-1.40549	29.1879	-6.30967	21.3116	-1.92752	26.9634	-2.14554	21.4794	-0.75775	26.8061
				-2.90611	28.4975	-1.40482	29.1882	-6.309	21.3117	-1.92686	26.9611	-2.14487	21.4791	-0.75709	26.8088
				-2.90544	28.4967	-1.40416	29.1848	-6.30834	21.3123	-1.92619	26.9582	-2.14421	21.4804	-0.75642	26.8066
				-2.90477	28.496	-1.40349	29.1854	-6.30767	21.3118	-1.92553	26.9563	-2.14354	21.4817	-0.75575	26.8069
				-2.90411	28.4928	-1.40282	29.1839	-6.30701	21.3098	-1.92486	26.9551	-2.14287	21.4826	-0.75509	26.8035
				-2.90344	28.4893	-1.40216	29.1821	-6.30634	21.3107	-1.92419	26.9544	-2.14221	21.4817	-0.75442	26.8055
				-2.90277	28.4859	-1.40149	29.1797	-6.30567	21.308	-1.92353	26.9532	-2.14154	21.481	-0.75376	26.8052
				-2.90211	28.4836	-1.40082	29.1776	-6.30501	21.3099	-1.92286	26.9528	-2.14088	21.4816	-0.75309	26.803
				-2.90144	28.4846	-1.40016	29.1754	-6.30434	21.3089	-1.92219	26.9532	-2.14021	21.4821	-0.75242	26.8039
				-2.90077	28.4809	-1.39949	29.178	-6.30367	21.3082	-1.92153	26.9511	-2.13954	21.4787	-0.75176	26.8029
				-2.90011	28.4792	-1.39883	29.1775	-6.30301	21.3059	-1.92086	26.9507	-2.13888	21.4776	-0.75109	26.8029
				-2.89944	28.4789	-1.39816	29.1755	-6.30234	21.3057	-1.92019	26.9489	-2.13821	21.4767	-0.75042	26.7995
				-2.89877	28.4749	-1.39749	29.1748	-6.30167	21.3061	-1.91953	26.9475	-2.13754	21.4808	-0.74976	26.8003
				-2.89811	28.4716	-1.39683	29.1725	-6.30101	21.3043	-1.91886	26.9485	-2.13688	21.4818	-0.74909	26.797
				-2.89744	28.4718	-1.39616	29.1719	-6.30034	21.3031	-1.91819	26.9462	-2.13621	21.4818	-0.74842	26.7961
				-2.89677	28.4695	-1.39549	29.17	-6.29967	21.3036	-1.91753	26.9445	-2.13554	21.4834	-0.74776	26.7955
				-2.89611	28.4692	-1.39483	29.1699	-6.29901	21.3015	-1.91686	26.9456	-2.13488	21.4823	-0.74709	26.7952
				-2.89544	28.4692	-1.39416	29.1692	-6.29834	21.3003	-1.9162	26.9457	-2.13421	21.4788	-0.74642	26.7958
				-2.89477	28.4704	-1.39349	29.1666	-6.29767	21.2978	-1.91553	26.9454	-2.13354	21.4792	-0.74576	26.7974
				-2.89411	28.47	-1.39283	29.165	-6.29701	21.2978	-1.91486	26.9455	-2.13288	21.4792	-0.74509	26.7973
				-2.89344	28.4666	-1.39216	29.1645	-6.29634	21.2982	-1.9142	26.945	-2.13221	21.4775	-0.74443	26.7976
				-2.89278	28.4673	-1.39149	29.1631	-6.29567	21.2993	-1.91353	26.9429	-2.13154	21.4763	-0.74376	26.7976
				-2.89211	28.4668	-1.39083	29.1595	-6.29501	21.2987	-1.91286	26.9425	-2.13088	21.4782	-0.74309	26.7975
				-2.89144	28.4668	-1.39016	29.1568	-6.29434	21.2999	-1.9122	26.9446	-2.13021	21.4804	-0.74243	26.7981
				-2.89078	28.4661	-1.38949	29.1576	-6.29368	21.2971	-1.91153	26.9444	-2.12955	21.4783	-0.74176	26.7956
				-2.89011	28.4624	-1.38883	29.1553	-6.29301	21.2991	-1.91086	26.9448	-2.12888	21.4778	-0.74109	26.7948
				-2.88944	28.4614	-1.38816	29.153	-6.29234	21.2996	-1.9102	26.9455	-2.12821	21.4776	-0.74043	26.7936
				-2.88878	28.46	-1.3875	29.1524	-6.29168	21.2995	-1.90953	26.9439	-2.12755	21.4717	-0.73976	26.7928
				-2.88811	28.4589	-1.38683	29.15	-6.29101	21.299	-1.90886	26.9439	-2.12688	21.4702	-0.73909	26.7903
				-2.88744	28.4571	-1.38616	29.1505	-6.29034	21.3011	-1.9082	26.9424	-2.12621	21.472	-0.73843	26.79
				-2.88678	28.4561	-1.3855	29.1476	-6.28968	21.3022	-1.90753	26.9429	-2.12555	21.4732	-0.73776	26.7886
				-2.88611	28.4529	-1.38483	29.1494	-6.28901	21.3033	-1.90686	26.9397	-2.12488	21.4718	-0.73709	26.7843
				-2.88544	28.4523	-1.38416	29.1482	-6.28834	21.3016	-1.9062	26.9373	-2.12421	21.4694	-0.73643	26.7854
				-2.88478	28.4524	-1.3835	29.1474	-6.28768	21.2993	-1.90553	26.9353	-2.12355	21.4695	-0.73576	26.785
				-2.88411	28.4509	-1.38283	29.1476	-6.28701	21.297	-1.90487	26.9333	-2.12288	21.4675	-0.73509	26.7841
				-2.88344	28.447	-1.38216	29.1449	-6.28634	21.2961	-1.9042	26.934	-2.12221	21.4674	-0.73443	26.7826
				-2.88278	28.4463	-1.3815	29.1444	-6.28568	21.2972	-1.90353	26.9313	-2.12155	21.4668	-0.73376	26.7864
				-2.88211	28.4453	-1.38083	29.1419	-6.28501	21.2967	-1.90287	26.929	-2.12088	21.4645	-0.7331	26.7871
				-2.88145	28.4439	-1.38016	29.1435	-6.28434	21.2959	-1.9022	26.9277	-2.12021	21.4653	-0.73243	26.7878
				-2.88078	28.4439	-1.3795	29.1419	-6.28368	21.2984	-1.90153	26.9306	-2.11955	21.4663	-0.73176	26.79
				-2.88011	28.4453	-1.37883	29.1416	-6.28301	21.2966	-1.90087	26.9285	-2.11888	21.4672	-0.7311	26.7915
				-2.87945	28.4438	-1.37816	29.141	-6.28234	21.2988	-1.9002	26.9273	-2.11822	21.4654	-0.73043	26.7897
				-2.87878	28.4423	-1.3775	29.1407	-6.28168	21.2967	-1.89953	26.9271	-2.11755	21.4649	-0.72976	26.7898
				-2.87811	28.4427	-1.37683	29.138	-6.28101	21.2961	-1.89887	26.9268	-2.11688	21.4621	-0.7291	26.79
				-2.87745	28.4426	-1.37616	29.136	-6.28035	21.2982	-1.8982	26.9285	-2.11622	21.4625	-0.72843	26.7889
				-2.87678	28.4398	-1.3755	29.1348	-6.27968	21.3005	-1.89753	26.9289	-2.11555	21.4617	-0.72776	26.7888
				-2.87611	28.438	-1.37483	29.1324	-6.27901	21.304	-1.89687	26.933	-2.11488	21.4633	-0.7271	26.7899
				-2.87545	28.4393	-1.37417	29.1303	-6.27835	21.3064	-1.8962	26.9334	-2.11422	21.4619	-0.72643	26.7874
				-2.87478	28.4374	-1.3735	29.1299	-6.27768	21.3048	-1.89554	26.9317	-2.11355	21.461	-0.72576	26.7847
				-2.87411	28.4369	-1.37283	29.1324	-6.27701	21.3053	-1.89487	26.9328	-2.11288	21.4588	-0.7251	26.7837
				-2.87345	28.4342	-1.37217	29.1304	-6.27635	21.3056	-1.8942	26.934	-2.11222	21.4609	-0.72443	26.7853
				-2.87278	28.4351	-1.3715	29.1251	-6.27568	21.3047	-1.89354	26.9333	-2.11155	21.4583	-0.72377	26.786
				-2.87211	28.4319	-1.37083	29.1226	-6.27501	21.3063	-1.89287	26.9322	-2.11088	21.4565	-0.7231	26.7864
				-2.87145	28.4294	-1.37017	29.1225	-6.27435	21.3069	-1.8922	26.9323	-2.11022	21.4567	-0.72243	26.7848
				-2.87078	28.4269	-1.3695	29.1212	-6.27368	21.308	-1.89154	26.9313	-2.10955	21.4576	-0.72177	26.7842
				-2.87012	28.4244	-1.36883	29.1223	-6.27301	21.3109	-1.89087	26.9295	-2.10889	21.4599	-0.7211	26.7852
				-2.86945	28.4221	-1.36817	29.1207	-6.27235	21.3105	-1.8902	26.9279	-2.10822	21.4586	-0.72043	26.7861
				-2.86878	28.4182	-1.3675	29.1209	-6.27168	21.3072	-1.88954	26.9306	-2.10755	21.4598	-0.71977	26.784
				-2.86812	28.4163	-1.36683	29.1221	-6.27101	21.3034	-1.88887	26.9284	-2.10689	21.4609	-0.7191	26.7847
				-2.86745	28.4159	-1.36617	29.1218	-6.27035	21.2986	-1.8882	26.9267	-2.10622	21.4611	-0.71843	26.7841
				-2.86678	28.4155	-1.3655	29.121	-6.26968	21.2981	-1.88754	26.9273	-2.10555	21.46	-0.71777	26.7833
				-2.86612	28.4148	-1.36483	29.1154	-6.26902	21.2992	-1.88687	26.9289	-2.10489	21.4601	-0.7171	26.7849
				-2.86545	28.4128	-1.36417	29.1148	-6.26835	21.2997	-1.88621	26.9272	-2.10422	21.4596	-0.71643	26.7811
				-2.86478	28.4106	-1.3635	29.1146	-6.26768	21.298	-1.88554	26.9283	-2.10355	21.456	-0.71577	26.7786
				-2.86412	28.4086	-1.36284	29.112	-6.26702	21.2965	-1.88487	26.9276	-2.10289	21.4551	-0.7151	26.7756
				-2.86345	28.4083	-1.36217	29.109	-6.26635	21.296	-1.88421	26.9243	-2.10222	21.4546	-0.71443	26.7738
				-2.86278	28.4086	-1.3615	29.1081	-6.26568	21.293	-1.88354	26.9247	-2.10155	21.4527	-0.71377	26.7718
				-2.86212	28.4124	-1.36084	29.1056	-6.26502	21.2888	-1.88287	26.9235	-2.10089	21.4509	-0.7131	26.7716
				-2.86145	28.4087	-1.36017	29.1082	-6.26435	21.2883	-1.88221	26.9235	-2.10022	21.4504	-0.71244	26.7687
				-2.86078	28.41	-1.3595	29.1086	-6.26368	21.292	-1.88154	26.9213	-2.09955	21.451	-0.71177	26.7692
				-2.86012	28.4103	-1.35884	29.1066	-6.26302	21.2925	-1.88087	26.9215	-2.09889	21.4507	-0.7111	26.7685
				-2.85945	28.411	-1.35817	29.1039	-6.26235	21.2946	-1.88021	26.9219	-2.09822	21.4498	-0.71044	26.7656
				-2.85879	28.4061	-1.3575	29.1057	-6.26168	21.2957	-1.87954	26.9196	-2.09756	21.4519	-0.70977	26.7667
				-2.85812	28.4055	-1.35684	29.1072	-6.26102	21.295	-1.87887	26.9175	-2.09689	21.4506	-0.7091	26.7647
				-2.85745	28.408	-1.35617	29.1063	-6.26035	21.2932	-1.87821	26.9156	-2.09622	21.448	-0.70844	26.7644
				-2.85679	28.4071	-1.3555	29.1088	-6.25968	21.2929	-1.87754	26.9128	-2.09556	21.4483	-0.70777	26.7666
				-2.85612	28.4053	-1.35484	29.1075	-6.25902	21.2927	-1.87688	26.912	-2.09489	21.4487	-0.7071	26.7638
				-2.85545	28.4058	-1.35417	29.1063	-6.25835	21.2935	-1.87621	26.9138	-2.09422	21.4487	-0.70644	26.7648
				-2.85479	28.4034	-1.3535	29.1095	-6.25768	21.2947	-1.87554	26.9142	-2.09356	21.4456	-0.70577	26.7661
				-2.85412	28.4019	-1.35284	29.1083	-6.25702	21.2951	-1.87488	26.9149	-2.09289	21.4457	-0.7051	26.7665
				-2.85345	28.3999	-1.35217	29.1061	-6.25635	21.2936	-1.87421	26.9126	-2.09222	21.4432	-0.70444	26.7681
				-2.85279	28.3995	-1.3515	29.1073	-6.25569	21.2931	-1.87354	26.9143	-2.09156	21.4428	-0.70377	26.769
				-2.85212	28.3977	-1.35084	29.1067	-6.25502	21.2934	-1.87288	26.9161	-2.09089	21.4408	-0.7031	26.7697
				-2.85145	28.3963	-1.35017	29.1071	-6.25435	21.2928	-1.87221	26.9138	-2.09022	21.4395	-0.70244	26.7699
				-2.85079	28.3946	-1.34951	29.1044	-6.25369	21.292	-1.87154	26.9123	-2.08956	21.4389	-0.70177	26.7693
				-2.85012	28.3936	-1.34884	29.1042	-6.25302	21.2907	-1.87088	26.9156	-2.08889	21.4374	-0.70111	26.7699
				-2.84945	28.3898	-1.34817	29.1024	-6.25235	21.2914	-1.87021	26.9178	-2.08822	21.4394	-0.70044	26.7696
				-2.84879	28.3871	-1.34751	29.1011	-6.25169	21.2944	-1.86954	26.9171	-2.08756	21.4402	-0.69977	26.7708
				-2.84812	28.3872	-1.34684	29.1008	-6.25102	21.2967	-1.86888	26.9191	-2.08689	21.4415	-0.69911	26.7683
				-2.84746	28.3859	-1.34617	29.1023	-6.25035	21.2974	-1.86821	26.9183	-2.08623	21.4387	-0.69844	26.7697
				-2.84679	28.3846	-1.34551	29.1009	-6.24969	21.2979	-1.86754	26.9171	-2.08556	21.4362	-0.69777	26.7697
				-2.84612	28.3837	-1.34484	29.1003	-6.24902	21.3005	-1.86688	26.9162	-2.08489	21.4372	-0.69711	26.768
				-2.84546	28.3818	-1.34417	29.1008	-6.24835	21.3028	-1.86621	26.9146	-2.08423	21.4377	-0.69644	26.7686
				-2.84479	28.382	-1.34351	29.0969	-6.24769	21.3046	-1.86555	26.9149	-2.08356	21.4409	-0.69577	26.7667
				-2.84412	28.3814	-1.34284	29.0931	-6.24702	21.3013	-1.86488	26.9117	-2.08289	21.4448	-0.69511	26.7661
				-2.84346	28.3811	-1.34217	29.0925	-6.24635	21.2979	-1.86421	26.9106	-2.08223	21.4455	-0.69444	26.7687
				-2.84279	28.3809	-1.34151	29.0907	-6.24569	21.3015	-1.86355	26.9099	-2.08156	21.4447	-0.69377	26.7672
				-2.84212	28.3806	-1.34084	29.0905	-6.24502	21.3008	-1.86288	26.9076	-2.08089	21.4436	-0.69311	26.7647
				-2.84146	28.3815	-1.34017	29.0922	-6.24435	21.3023	-1.86221	26.9041	-2.08023	21.4445	-0.69244	26.764
				-2.84079	28.3791	-1.33951	29.0912	-6.24369	21.2997	-1.86155	26.9016	-2.07956	21.4419	-0.69178	26.765
				-2.84012	28.3784	-1.33884	29.0916	-6.24302	21.297	-1.86088	26.9009	-2.07889	21.4426	-0.69111	26.7646
				-2.83946	28.3775	-1.33818	29.0907	-6.24236	21.295	-1.86021	26.8995	-2.07823	21.4412	-0.69044	26.7662
				-2.83879	28.3774	-1.33751	29.0887	-6.24169	21.295	-1.85955	26.9007	-2.07756	21.4433	-0.68978	26.7657
				-2.83812	28.3769	-1.33684	29.0882	-6.24102	21.2909	-1.85888	26.9014	-2.07689	21.4441	-0.68911	26.7646
				-2.83746	28.3766	-1.33618	29.0891	-6.24036	21.2929	-1.85821	26.9024	-2.07623	21.4436	-0.68844	26.7673
				-2.83679	28.3779	-1.33551	29.0881	-6.23969	21.2902	-1.85755	26.9035	-2.07556	21.4428	-0.68778	26.7671
				-2.83613	28.3744	-1.33484	29.0881	-6.23902	21.2902	-1.85688	26.9039	-2.0749	21.4386	-0.68711	26.765
				-2.83546	28.376	-1.33418	29.0908	-6.23836	21.2927	-1.85622	26.9037	-2.07423	21.4366	-0.68644	26.7653
				-2.83479	28.3754	-1.33351	29.0885	-6.23769	21.2936	-1.85555	26.9029	-2.07356	21.4345	-0.68578	26.7653
				-2.83413	28.3758	-1.33284	29.0923	-6.23702	21.2955	-1.85488	26.9032	-2.0729	21.4337	-0.68511	26.7682
				-2.83346	28.3777	-1.33218	29.0915	-6.23636	21.2975	-1.85422	26.9019	-2.07223	21.4351	-0.68444	26.7696
				-2.83279	28.3766	-1.33151	29.0909	-6.23569	21.2965	-1.85355	26.9023	-2.07156	21.434	-0.68378	26.7689
				-2.83213	28.3782	-1.33084	29.0884	-6.23502	21.2975	-1.85288	26.9022	-2.0709	21.4365	-0.68311	26.7675
				-2.83146	28.3771	-1.33018	29.0837	-6.23436	21.2984	-1.85222	26.8997	-2.07023	21.4386	-0.68244	26.7692
				-2.83079	28.3757	-1.32951	29.0844	-6.23369	21.3006	-1.85155	26.8971	-2.06956	21.4398	-0.68178	26.7676
				-2.83013	28.3744	-1.32884	29.0857	-6.23302	21.299	-1.85088	26.8966	-2.0689	21.4384	-0.68111	26.7711
				-2.82946	28.3739	-1.32818	29.0851	-6.23236	21.3031	-1.85022	26.8957	-2.06823	21.4372	-0.68045	26.7699
				-2.82879	28.3714	-1.32751	29.0852	-6.23169	21.3039	-1.84955	26.8948	-2.06756	21.4404	-0.67978	26.7697
				-2.82813	28.3702	-1.32685	29.0854	-6.23103	21.3041	-1.84888	26.8917	-2.0669	21.4407	-0.67911	26.7717
				-2.82746	28.3698	-1.32618	29.0853	-6.23036	21.3065	-1.84822	26.894	-2.06623	21.4421	-0.67845	26.7741
				-2.82679	28.3684	-1.32551	29.0843	-6.22969	21.3078	-1.84755	26.893	-2.06556	21.443	-0.67778	26.7737
				-2.82613	28.3679	-1.32485	29.0832	-6.22903	21.3042	-1.84689	26.8934	-2.0649	21.4445	-0.67711	26.7706
				-2.82546	28.3643	-1.32418	29.0793	-6.22836	21.305	-1.84622	26.8928	-2.06423	21.4485	-0.67645	26.7697
				-2.8248	28.3643	-1.32351	29.0804	-6.22769	21.3078	-1.84555	26.8925	-2.06357	21.4469	-0.67578	26.77
				-2.82413	28.3619	-1.32285	29.0779	-6.22703	21.31	-1.84489	26.8922	-2.0629	21.4458	-0.67511	26.7721
				-2.82346	28.3584	-1.32218	29.0797	-6.22636	21.3105	-1.84422	26.893	-2.06223	21.4437	-0.67445	26.7701
				-2.8228	28.3566	-1.32151	29.0803	-6.22569	21.3131	-1.84355	26.8942	-2.06157	21.4421	-0.67378	26.7682
				-2.82213	28.3562	-1.32085	29.0787	-6.22503	21.3129	-1.84289	26.8939	-2.0609	21.4444	-0.67311	26.766
				-2.82146	28.3565	-1.32018	29.0786	-6.22436	21.3109	-1.84222	26.8941	-2.06023	21.4457	-0.67245	26.765
				-2.8208	28.3559	-1.31951	29.0741	-6.22369	21.3085	-1.84155	26.8948	-2.05957	21.4438	-0.67178	26.7653
				-2.82013	28.3557	-1.31885	29.0725	-6.22303	21.3089	-1.84089	26.8951	-2.0589	21.4392	-0.67112	26.7638
				-2.81946	28.3543	-1.31818	29.0723	-6.22236	21.3118	-1.84022	26.8932	-2.05823	21.4373	-0.67045	26.7614
				-2.8188	28.3525	-1.31751	29.0723	-6.22169	21.3127	-1.83955	26.8936	-2.05757	21.4347	-0.66978	26.7592
				-2.81813	28.3529	-1.31685	29.0719	-6.22103	21.3148	-1.83889	26.8927	-2.0569	21.4326	-0.66912	26.7571
				-2.81746	28.3532	-1.31618	29.0702	-6.22036	21.3164	-1.83822	26.8935	-2.05623	21.4293	-0.66845	26.7577
				-2.8168	28.3542	-1.31551	29.0694	-6.21969	21.3166	-1.83756	26.8922	-2.05557	21.4279	-0.66778	26.755
				-2.81613	28.3564	-1.31485	29.0647	-6.21903	21.3146	-1.83689	26.8919	-2.0549	21.4297	-0.66712	26.7551
				-2.81546	28.3576	-1.31418	29.0666	-6.21836	21.3145	-1.83622	26.8909	-2.05424	21.4296	-0.66645	26.7566
				-2.8148	28.3592	-1.31352	29.0667	-6.2177	21.3108	-1.83556	26.8913	-2.05357	21.4284	-0.66578	26.7577
				-2.81413	28.36	-1.31285	29.0665	-6.21703	21.3091	-1.83489	26.8954	-2.0529	21.4266	-0.66512	26.7582
				-2.81347	28.3581	-1.31218	29.0638	-6.21636	21.3081	-1.83422	26.8965	-2.05224	21.4247	-0.66445	26.7588
				-2.8128	28.3571	-1.31152	29.0665	-6.2157	21.3123	-1.83356	26.8963	-2.05157	21.4267	-0.66378	26.7582
				-2.81213	28.3547	-1.31085	29.0662	-6.21503	21.3131	-1.83289	26.893	-2.0509	21.4302	-0.66312	26.757
				-2.81147	28.3552	-1.31018	29.0677	-6.21436	21.3116	-1.83222	26.894	-2.05024	21.4325	-0.66245	26.7576
				-2.8108	28.3551	-1.30952	29.0651	-6.2137	21.3089	-1.83156	26.8945	-2.04957	21.4329	-0.66178	26.7565
				-2.81013	28.3526	-1.30885	29.0639	-6.21303	21.309	-1.83089	26.8951	-2.0489	21.4344	-0.66112	26.7565
				-2.80947	28.35	-1.30818	29.0652	-6.21236	21.3083	-1.83022	26.8945	-2.04824	21.4362	-0.66045	26.7564
				-2.8088	28.3473	-1.30752	29.0675	-6.2117	21.3065	-1.82956	26.8978	-2.04757	21.4359	-0.65979	26.7579
				-2.80813	28.3463	-1.30685	29.07	-6.21103	21.3087	-1.82889	26.8966	-2.0469	21.4368	-0.65912	26.7578
				-2.80747	28.345	-1.30618	29.0725	-6.21036	21.3086	-1.82823	26.8955	-2.04624	21.4355	-0.65845	26.7576
				-2.8068	28.342	-1.30552	29.0743	-6.2097	21.3131	-1.82756	26.8966	-2.04557	21.4341	-0.65779	26.7553
				-2.80613	28.34	-1.30485	29.0762	-6.20903	21.3178	-1.82689	26.8954	-2.0449	21.4336	-0.65712	26.7557
				-2.80547	28.3397	-1.30418	29.0757	-6.20836	21.3202	-1.82623	26.8919	-2.04424	21.4329	-0.65645	26.756
				-2.8048	28.3394	-1.30352	29.0763	-6.2077	21.3216	-1.82556	26.8927	-2.04357	21.4308	-0.65579	26.7569
				-2.80413	28.3408	-1.30285	29.0789	-6.20703	21.3209	-1.82489	26.8941	-2.0429	21.429	-0.65512	26.7569
				-2.80347	28.3409	-1.30219	29.0785	-6.20636	21.3218	-1.82423	26.893	-2.04224	21.4261	-0.65445	26.7578
				-2.8028	28.3411	-1.30152	29.0749	-6.2057	21.3237	-1.82356	26.8939	-2.04157	21.4262	-0.65379	26.7569
				-2.80214	28.3406	-1.30085	29.0778	-6.20503	21.3234	-1.82289	26.8946	-2.04091	21.4247	-0.65312	26.7576
				-2.80147	28.341	-1.30019	29.0766	-6.20437	21.3239	-1.82223	26.8973	-2.04024	21.4242	-0.65245	26.7591
				-2.8008	28.3432	-1.29952	29.0773	-6.2037	21.324	-1.82156	26.8965	-2.03957	21.4217	-0.65179	26.758
				-2.80014	28.343	-1.29885	29.0749	-6.20303	21.3262	-1.82089	26.8959	-2.03891	21.4234	-0.65112	26.7575
				-2.79947	28.3423	-1.29819	29.0714	-6.20237	21.328	-1.82023	26.8954	-2.03824	21.4232	-0.65046	26.7581
				-2.7988	28.3455	-1.29752	29.069	-6.2017	21.3282	-1.81956	26.897	-2.03757	21.4263	-0.64979	26.758
				-2.79814	28.3467	-1.29685	29.0658	-6.20103	21.3257	-1.81889	26.8954	-2.03691	21.4305	-0.64912	26.7576
				-2.79747	28.3475	-1.29619	29.0657	-6.20037	21.3273	-1.81823	26.8962	-2.03624	21.4292	-0.64846	26.7571
				-2.7968	28.346	-1.29552	29.064	-6.1997	21.3279	-1.81756	26.8962	-2.03557	21.4293	-0.64779	26.7601
				-2.79614	28.3458	-1.29485	29.0618	-6.19903	21.3283	-1.8169	26.8946	-2.03491	21.4301	-0.64712	26.762
				-2.79547	28.3485	-1.29419	29.0606	-6.19837	21.3294	-1.81623	26.8935	-2.03424	21.4307	-0.64646	26.7627
				-2.7948	28.3485	-1.29352	29.0596	-6.1977	21.3299	-1.81556	26.894	-2.03357	21.4297	-0.64579	26.7624
				-2.79414	28.3494	-1.29285	29.0613	-6.19703	21.3318	-1.8149	26.8952	-2.03291	21.4274	-0.64512	26.7595
				-2.79347	28.3504	-1.29219	29.0619	-6.19637	21.3328	-1.81423	26.8962	-2.03224	21.4286	-0.64446	26.7597
				-2.7928	28.3481	-1.29152	29.0606	-6.1957	21.3318	-1.81356	26.8957	-2.03157	21.4292	-0.64379	26.7598
				-2.79214	28.3494	-1.29085	29.0611	-6.19503	21.3338	-1.8129	26.8963	-2.03091	21.4283	-0.64312	26.7612
				-2.79147	28.3475	-1.29019	29.0605	-6.19437	21.3344	-1.81223	26.8993	-2.03024	21.4248	-0.64246	26.7615
				-2.79081	28.3485	-1.28952	29.0612	-6.1937	21.3329	-1.81156	26.9007	-2.02958	21.4225	-0.64179	26.7602
				-2.79014	28.3466	-1.28886	29.0586	-6.19304	21.3354	-1.8109	26.9008	-2.02891	21.4221	-0.64112	26.7577
				-2.78947	28.3458	-1.28819	29.0572	-6.19237	21.334	-1.81023	26.9034	-2.02824	21.422	-0.64046	26.7572
				-2.78881	28.3449	-1.28752	29.0586	-6.1917	21.3341	-1.80956	26.9041	-2.02758	21.4219	-0.63979	26.7537
				-2.78814	28.3464	-1.28686	29.0572	-6.19104	21.3347	-1.8089	26.9007	-2.02691	21.4225	-0.63913	26.7502
				-2.78747	28.3462	-1.28619	29.057	-6.19037	21.337	-1.80823	26.9015	-2.02624	21.4244	-0.63846	26.7472
				-2.78681	28.3436	-1.28552	29.056	-6.1897	21.338	-1.80757	26.9029	-2.02558	21.4241	-0.63779	26.7497
				-2.78614	28.3419	-1.28486	29.0548	-6.18904	21.3416	-1.8069	26.8992	-2.02491	21.4252	-0.63713	26.75
				-2.78547	28.34	-1.28419	29.0516	-6.18837	21.3442	-1.80623	26.8979	-2.02424	21.4243	-0.63646	26.7512
				-2.78481	28.339	-1.28352	29.0506	-6.1877	21.346	-1.80557	26.8973	-2.02358	21.4233	-0.63579	26.7507
				-2.78414	28.3354	-1.28286	29.0511	-6.18704	21.3474	-1.8049	26.8958	-2.02291	21.4224	-0.63513	26.7507
				-2.78347	28.3349	-1.28219	29.0507	-6.18637	21.3459	-1.80423	26.8943	-2.02224	21.4243	-0.63446	26.7475
				-2.78281	28.3352	-1.28152	29.0484	-6.1857	21.3462	-1.80357	26.8944	-2.02158	21.4261	-0.63379	26.7509
				-2.78214	28.3346	-1.28086	29.047	-6.18504	21.3465	-1.8029	26.8925	-2.02091	21.4257	-0.63313	26.7496
				-2.78147	28.3336	-1.28019	29.0459	-6.18437	21.3464	-1.80223	26.8907	-2.02025	21.4234	-0.63246	26.7501
				-2.78081	28.3324	-1.27952	29.0471	-6.1837	21.3476	-1.80157	26.8881	-2.01958	21.4257	-0.63179	26.7515
				-2.78014	28.331	-1.27886	29.0466	-6.18304	21.3493	-1.8009	26.8867	-2.01891	21.4234	-0.63113	26.7515
				-2.77947	28.3289	-1.27819	29.0478	-6.18237	21.3471	-1.80023	26.8878	-2.01825	21.4189	-0.63046	26.752
				-2.77881	28.3284	-1.27753	29.0483	-6.1817	21.3466	-1.79957	26.8872	-2.01758	21.4164	-0.62979	26.7495
				-2.77814	28.3313	-1.27686	29.0484	-6.18104	21.3463	-1.7989	26.885	-2.01691	21.4148	-0.62913	26.7521
				-2.77748	28.3304	-1.27619	29.0477	-6.18037	21.3492	-1.79824	26.883	-2.01625	21.416	-0.62846	26.7513
				-2.77681	28.3302	-1.27553	29.0499	-6.17971	21.3478	-1.79757	26.8809	-2.01558	21.416	-0.6278	26.7524
				-2.77614	28.3301	-1.27486	29.0496	-6.17904	21.346	-1.7969	26.8788	-2.01491	21.4174	-0.62713	26.7549
				-2.77548	28.3309	-1.27419	29.0491	-6.17837	21.3502	-1.79624	26.8796	-2.01425	21.4203	-0.62646	26.7536
				-2.77481	28.3285	-1.27353	29.0496	-6.17771	21.349	-1.79557	26.8803	-2.01358	21.4217	-0.6258	26.7516
				-2.77414	28.3266	-1.27286	29.0491	-6.17704	21.3493	-1.7949	26.8794	-2.01291	21.4242	-0.62513	26.7504
				-2.77348	28.3275	-1.27219	29.049	-6.17637	21.3492	-1.79424	26.88	-2.01225	21.4249	-0.62446	26.7466
				-2.77281	28.3245	-1.27153	29.0486	-6.17571	21.3493	-1.79357	26.8784	-2.01158	21.4248	-0.6238	26.747
				-2.77214	28.3235	-1.27086	29.0474	-6.17504	21.3482	-1.7929	26.8778	-2.01091	21.4256	-0.62313	26.7468
				-2.77148	28.3249	-1.27019	29.0453	-6.17437	21.3476	-1.79224	26.8778	-2.01025	21.4297	-0.62246	26.745
				-2.77081	28.3241	-1.26953	29.0424	-6.17371	21.3478	-1.79157	26.8783	-2.00958	21.4318	-0.6218	26.7483
				-2.77014	28.3197	-1.26886	29.0437	-6.17304	21.3499	-1.7909	26.8781	-2.00892	21.4324	-0.62113	26.7486
				-2.76948	28.3189	-1.26819	29.0439	-6.17237	21.3471	-1.79024	26.8779	-2.00825	21.4327	-0.62046	26.7467
				-2.76881	28.3187	-1.26753	29.0441	-6.17171	21.3488	-1.78957	26.8788	-2.00758	21.4325	-0.6198	26.746
				-2.76815	28.3176	-1.26686	29.0422	-6.17104	21.3513	-1.78891	26.8793	-2.00692	21.4334	-0.61913	26.7451
				-2.76748	28.3142	-1.2662	29.0398	-6.17037	21.3538	-1.78824	26.8779	-2.00625	21.4323	-0.61847	26.7422
				-2.76681	28.3152	-1.26553	29.0425	-6.16971	21.3535	-1.78757	26.8729	-2.00558	21.4288	-0.6178	26.7431
				-2.76615	28.3151	-1.26486	29.0401	-6.16904	21.3581	-1.78691	26.871	-2.00492	21.4264	-0.61713	26.7435
				-2.76548	28.3155	-1.2642	29.04	-6.16837	21.3583	-1.78624	26.8692	-2.00425	21.4252	-0.61647	26.7429
				-2.76481	28.319	-1.26353	29.0399	-6.16771	21.3615	-1.78557	26.8706	-2.00358	21.424	-0.6158	26.7463
				-2.76415	28.3208	-1.26286	29.0389	-6.16704	21.3634	-1.78491	26.8711	-2.00292	21.4225	-0.61513	26.7491
				-2.76348	28.3212	-1.2622	29.0361	-6.16638	21.367	-1.78424	26.8721	-2.00225	21.4203	-0.61447	26.7488
				-2.76281	28.3222	-1.26153	29.0389	-6.16571	21.3681	-1.78357	26.8699	-2.00158	21.418	-0.6138	26.7488
				-2.76215	28.3264	-1.26086	29.0373	-6.16504	21.3703	-1.78291	26.8678	-2.00092	21.418	-0.61313	26.746
				-2.76148	28.3268	-1.2602	29.0377	-6.16438	21.3725	-1.78224	26.8692	-2.00025	21.4204	-0.61247	26.7486
				-2.76081	28.3235	-1.25953	29.0359	-6.16371	21.373	-1.78157	26.87	-1.99958	21.4212	-0.6118	26.7496
				-2.76015	28.326	-1.25886	29.0308	-6.16304	21.3721	-1.78091	26.8672	-1.99892	21.4202	-0.61113	26.7489
				-2.75948	28.3263	-1.2582	29.0311	-6.16238	21.3706	-1.78024	26.8663	-1.99825	21.419	-0.61047	26.7525
				-2.75881	28.3278	-1.25753	29.0309	-6.16171	21.3711	-1.77957	26.8673	-1.99759	21.4183	-0.6098	26.7553
				-2.75815	28.3291	-1.25686	29.0297	-6.16104	21.3715	-1.77891	26.8652	-1.99692	21.4195	-0.60913	26.7555
				-2.75748	28.3271	-1.2562	29.0321	-6.16038	21.3742	-1.77824	26.8689	-1.99625	21.4203	-0.60847	26.7587
				-2.75681	28.3283	-1.25553	29.0308	-6.15971	21.3721	-1.77758	26.8687	-1.99559	21.4197	-0.6078	26.7579
				-2.75615	28.3231	-1.25486	29.0273	-6.15904	21.3736	-1.77691	26.8686	-1.99492	21.4209	-0.60714	26.7569
				-2.75548	28.3227	-1.2542	29.0259	-6.15838	21.3758	-1.77624	26.8682	-1.99425	21.4237	-0.60647	26.7563
				-2.75482	28.3209	-1.25353	29.0249	-6.15771	21.3766	-1.77558	26.8682	-1.99359	21.4257	-0.6058	26.7593
				-2.75415	28.3185	-1.25287	29.0232	-6.15704	21.3781	-1.77491	26.8671	-1.99292	21.426	-0.60514	26.7608
				-2.75348	28.319	-1.2522	29.024	-6.15638	21.3807	-1.77424	26.8664	-1.99225	21.4252	-0.60447	26.7601
				-2.75282	28.3199	-1.25153	29.0226	-6.15571	21.3783	-1.77358	26.8654	-1.99159	21.422	-0.6038	26.7602
				-2.75215	28.3166	-1.25087	29.0285	-6.15505	21.3835	-1.77291	26.8625	-1.99092	21.4214	-0.60314	26.7595
				-2.75148	28.3145	-1.2502	29.0315	-6.15438	21.3858	-1.77224	26.8625	-1.99025	21.4226	-0.60247	26.7579
				-2.75082	28.315	-1.24953	29.0322	-6.15371	21.3883	-1.77158	26.8637	-1.98959	21.4266	-0.6018	26.7542
				-2.75015	28.3126	-1.24887	29.0299	-6.15305	21.3903	-1.77091	26.8651	-1.98892	21.4258	-0.60114	26.7533
				-2.74948	28.3104	-1.2482	29.03	-6.15238	21.393	-1.77024	26.8647	-1.98825	21.4272	-0.60047	26.7535
				-2.74882	28.3098	-1.24753	29.0291	-6.15171	21.3952	-1.76958	26.8627	-1.98759	21.4266	-0.5998	26.7532
				-2.74815	28.3075	-1.24687	29.0298	-6.15105	21.3934	-1.76891	26.8629	-1.98692	21.4262	-0.59914	26.7539
				-2.74748	28.309	-1.2462	29.0307	-6.15038	21.3936	-1.76825	26.8618	-1.98626	21.4227	-0.59847	26.752
				-2.74682	28.3099	-1.24553	29.032	-6.14971	21.3941	-1.76758	26.8603	-1.98559	21.4198	-0.59781	26.7521
				-2.74615	28.3116	-1.24487	29.0326	-6.14905	21.3969	-1.76691	26.8589	-1.98492	21.4199	-0.59714	26.7505
				-2.74548	28.3089	-1.2442	29.0309	-6.14838	21.3975	-1.76625	26.8604	-1.98426	21.4199	-0.59647	26.7469
				-2.74482	28.3083	-1.24353	29.0294	-6.14771	21.3992	-1.76558	26.8602	-1.98359	21.419	-0.59581	26.7489
				-2.74415	28.3094	-1.24287	29.0261	-6.14705	21.3994	-1.76491	26.8608	-1.98292	21.419	-0.59514	26.7463
				-2.74349	28.3105	-1.2422	29.0233	-6.14638	21.3983	-1.76425	26.8643	-1.98226	21.42	-0.59447	26.748
				-2.74282	28.3119	-1.24154	29.0239	-6.14571	21.4016	-1.76358	26.8634	-1.98159	21.4199	-0.59381	26.7488
				-2.74215	28.3112	-1.24087	29.0252	-6.14505	21.4037	-1.76291	26.8599	-1.98092	21.4187	-0.59314	26.7479
				-2.74149	28.3099	-1.2402	29.0255	-6.14438	21.4026	-1.76225	26.8588	-1.98026	21.4202	-0.59247	26.7469
				-2.74082	28.3094	-1.23954	29.0235	-6.14371	21.4044	-1.76158	26.857	-1.97959	21.4177	-0.59181	26.7462
				-2.74015	28.3086	-1.23887	29.0215	-6.14305	21.4058	-1.76091	26.8559	-1.97892	21.4165	-0.59114	26.7444
				-2.73949	28.3074	-1.2382	29.0225	-6.14238	21.4079	-1.76025	26.8538	-1.97826	21.418	-0.59047	26.7458
				-2.73882	28.3064	-1.23754	29.023	-6.14172	21.411	-1.75958	26.8545	-1.97759	21.4169	-0.58981	26.7436
				-2.73815	28.3072	-1.23687	29.0236	-6.14105	21.4117	-1.75892	26.8559	-1.97692	21.4167	-0.58914	26.7445
				-2.73749	28.3045	-1.2362	29.0223	-6.14038	21.413	-1.75825	26.8569	-1.97626	21.4155	-0.58847	26.7449
				-2.73682	28.3061	-1.23554	29.0246	-6.13972	21.4153	-1.75758	26.8549	-1.97559	21.4148	-0.58781	26.7452
				-2.73615	28.3064	-1.23487	29.0297	-6.13905	21.4172	-1.75692	26.8533	-1.97493	21.4152	-0.58714	26.7461
				-2.73549	28.3069	-1.2342	29.0305	-6.13838	21.4179	-1.75625	26.8489	-1.97426	21.4148	-0.58648	26.7464
				-2.73482	28.3076	-1.23354	29.0307	-6.13772	21.4166	-1.75558	26.8476	-1.97359	21.4129	-0.58581	26.7441
				-2.73415	28.3047	-1.23287	29.0282	-6.13705	21.4171	-1.75492	26.8497	-1.97293	21.4107	-0.58514	26.7449
				-2.73349	28.3054	-1.2322	29.029	-6.13638	21.4165	-1.75425	26.8507	-1.97226	21.4085	-0.58448	26.7474
				-2.73282	28.3053	-1.23154	29.029	-6.13572	21.4163	-1.75358	26.8503	-1.97159	21.4097	-0.58381	26.7472
				-2.73216	28.3041	-1.23087	29.0303	-6.13505	21.4153	-1.75292	26.8522	-1.97093	21.4113	-0.58314	26.7482
				-2.73149	28.3051	-1.2302	29.0319	-6.13438	21.4164	-1.75225	26.852	-1.97026	21.4117	-0.58248	26.7477
				-2.73082	28.3029	-1.22954	29.0311	-6.13372	21.4149	-1.75158	26.8545	-1.96959	21.4102	-0.58181	26.7502
				-2.73016	28.3032	-1.22887	29.0303	-6.13305	21.4183	-1.75092	26.8548	-1.96893	21.4117	-0.58114	26.7495
				-2.72949	28.2994	-1.22821	29.03	-6.13238	21.4174	-1.75025	26.8537	-1.96826	21.4146	-0.58048	26.7472
				-2.72882	28.3018	-1.22754	29.0283	-6.13172	21.4178	-1.74959	26.8528	-1.96759	21.4145	-0.57981	26.7478
				-2.72816	28.3004	-1.22687	29.025	-6.13105	21.4188	-1.74892	26.855	-1.96693	21.4158	-0.57914	26.7438
				-2.72749	28.2964	-1.22621	29.0224	-6.13038	21.4179	-1.74825	26.8577	-1.96626	21.4141	-0.57848	26.742
				-2.72682	28.2974	-1.22554	29.0208	-6.12972	21.4181	-1.74759	26.8574	-1.9656	21.4163	-0.57781	26.7435
				-2.72616	28.2946	-1.22487	29.0232	-6.12905	21.4198	-1.74692	26.8569	-1.96493	21.4177	-0.57714	26.7432
				-2.72549	28.2955	-1.22421	29.021	-6.12839	21.4193	-1.74625	26.856	-1.96426	21.4169	-0.57648	26.7449
				-2.72482	28.2922	-1.22354	29.0235	-6.12772	21.4221	-1.74559	26.8549	-1.9636	21.4182	-0.57581	26.7445
				-2.72416	28.2924	-1.22287	29.0233	-6.12705	21.4237	-1.74492	26.856	-1.96293	21.4159	-0.57515	26.7461
				-2.72349	28.2943	-1.22221	29.0178	-6.12639	21.4237	-1.74425	26.8554	-1.96226	21.4157	-0.57448	26.7469
				-2.72282	28.2927	-1.22154	29.0199	-6.12572	21.426	-1.74359	26.8547	-1.9616	21.4153	-0.57381	26.748
				-2.72216	28.2904	-1.22087	29.0185	-6.12505	21.4272	-1.74292	26.8517	-1.96093	21.415	-0.57315	26.7466
				-2.72149	28.2875	-1.22021	29.0183	-6.12439	21.4276	-1.74225	26.8524	-1.96026	21.4137	-0.57248	26.7521
				-2.72083	28.2893	-1.21954	29.0175	-6.12372	21.4315	-1.74159	26.8526	-1.9596	21.4144	-0.57181	26.7505
				-2.72016	28.2871	-1.21887	29.017	-6.12305	21.4325	-1.74092	26.8518	-1.95893	21.4155	-0.57115	26.7535
				-2.71949	28.288	-1.21821	29.0219	-6.12239	21.4309	-1.74025	26.8491	-1.95826	21.4147	-0.57048	26.7546
				-2.71883	28.288	-1.21754	29.0231	-6.12172	21.4335	-1.73959	26.849	-1.9576	21.4155	-0.56981	26.7522
				-2.71816	28.2892	-1.21688	29.022	-6.12105	21.4352	-1.73892	26.8475	-1.95693	21.4153	-0.56915	26.7532
				-2.71749	28.2884	-1.21621	29.0207	-6.12039	21.4366	-1.73826	26.8482	-1.95626	21.4131	-0.56848	26.7527
				-2.71683	28.287	-1.21554	29.0198	-6.11972	21.4357	-1.73759	26.8475	-1.9556	21.4142	-0.56781	26.7516
				-2.71616	28.289	-1.21488	29.0203	-6.11905	21.4373	-1.73692	26.8482	-1.95493	21.4133	-0.56715	26.751
				-2.71549	28.2871	-1.21421	29.022	-6.11839	21.4416	-1.73626	26.8468	-1.95427	21.4111	-0.56648	26.7495
				-2.71483	28.285	-1.21354	29.0208	-6.11772	21.4411	-1.73559	26.845	-1.9536	21.4109	-0.56582	26.7512
				-2.71416	28.2844	-1.21288	29.0219	-6.11705	21.4417	-1.73492	26.8449	-1.95293	21.4107	-0.56515	26.7491
				-2.71349	28.2833	-1.21221	29.0219	-6.11639	21.4397	-1.73426	26.8436	-1.95227	21.4137	-0.56448	26.7489
				-2.71283	28.2829	-1.21154	29.0228	-6.11572	21.4394	-1.73359	26.8421	-1.9516	21.4136	-0.56382	26.7481
				-2.71216	28.2823	-1.21088	29.0245	-6.11506	21.4384	-1.73292	26.8409	-1.95093	21.4105	-0.56315	26.7478
				-2.71149	28.281	-1.21021	29.0248	-6.11439	21.4401	-1.73226	26.8414	-1.95027	21.4087	-0.56248	26.7503
				-2.71083	28.2772	-1.20954	29.022	-6.11372	21.4418	-1.73159	26.8411	-1.9496	21.4105	-0.56182	26.7518
				-2.71016	28.2765	-1.20888	29.0207	-6.11306	21.4416	-1.73092	26.8412	-1.94893	21.4092	-0.56115	26.7531
				-2.7095	28.2736	-1.20821	29.021	-6.11239	21.4452	-1.73026	26.8403	-1.94827	21.4087	-0.56048	26.7522
				-2.70883	28.2727	-1.20754	29.022	-6.11172	21.4466	-1.72959	26.8369	-1.9476	21.4086	-0.55982	26.7543
				-2.70816	28.27	-1.20688	29.0224	-6.11106	21.4492	-1.72893	26.837	-1.94693	21.4095	-0.55915	26.7549
				-2.7075	28.2687	-1.20621	29.0205	-6.11039	21.4485	-1.72826	26.8366	-1.94627	21.4074	-0.55848	26.7526
				-2.70683	28.2709	-1.20554	29.0211	-6.10972	21.4483	-1.72759	26.8386	-1.9456	21.4076	-0.55782	26.7517
				-2.70616	28.2733	-1.20488	29.0213	-6.10906	21.4505	-1.72693	26.8385	-1.94493	21.409	-0.55715	26.7495
				-2.7055	28.2746	-1.20421	29.0211	-6.10839	21.4514	-1.72626	26.838	-1.94427	21.4076	-0.55648	26.7508
				-2.70483	28.2721	-1.20355	29.0214	-6.10772	21.453	-1.72559	26.8412	-1.9436	21.4042	-0.55582	26.7502
				-2.70416	28.2726	-1.20288	29.0202	-6.10706	21.4573	-1.72493	26.8411	-1.94294	21.4059	-0.55515	26.7486
				-2.7035	28.2722	-1.20221	29.0209	-6.10639	21.4574	-1.72426	26.8402	-1.94227	21.4083	-0.55449	26.7493
				-2.70283	28.276	-1.20155	29.0218	-6.10572	21.4581	-1.72359	26.8414	-1.9416	21.4057	-0.55382	26.7459
				-2.70216	28.2759	-1.20088	29.017	-6.10506	21.4621	-1.72293	26.842	-1.94094	21.4058	-0.55315	26.7436
				-2.7015	28.2752	-1.20021	29.0166	-6.10439	21.4662	-1.72226	26.8424	-1.94027	21.4071	-0.55249	26.7418
				-2.70083	28.2753	-1.19955	29.0185	-6.10372	21.4669	-1.72159	26.844	-1.9396	21.4082	-0.55182	26.7408
				-2.70016	28.278	-1.19888	29.0204	-6.10306	21.4679	-1.72093	26.8457	-1.93894	21.4082	-0.55115	26.7375
				-2.6995	28.2769	-1.19821	29.0206	-6.10239	21.47	-1.72026	26.8447	-1.93827	21.4106	-0.55049	26.7372
				-2.69883	28.2774	-1.19755	29.0205	-6.10173	21.4712	-1.7196	26.8442	-1.9376	21.4122	-0.54982	26.7363
				-2.69817	28.2763	-1.19688	29.0201	-6.10106	21.4737	-1.71893	26.8443	-1.93694	21.4104	-0.54915	26.7374
				-2.6975	28.278	-1.19621	29.0203	-6.10039	21.4749	-1.71826	26.8449	-1.93627	21.4108	-0.54849	26.7364
				-2.69683	28.2812	-1.19555	29.0213	-6.09973	21.4772	-1.7176	26.8434	-1.9356	21.4126	-0.54782	26.7353
				-2.69617	28.2815	-1.19488	29.0221	-6.09906	21.4775	-1.71693	26.8429	-1.93494	21.413	-0.54715	26.7336
				-2.6955	28.2805	-1.19421	29.0235	-6.09839	21.4809	-1.71626	26.8417	-1.93427	21.4127	-0.54649	26.7368
				-2.69483	28.2813	-1.19355	29.0214	-6.09773	21.4845	-1.7156	26.8409	-1.9336	21.4157	-0.54582	26.7345
				-2.69417	28.2815	-1.19288	29.0243	-6.09706	21.4855	-1.71493	26.841	-1.93294	21.4171	-0.54516	26.7369
				-2.6935	28.2828	-1.19222	29.0286	-6.09639	21.4854	-1.71426	26.8392	-1.93227	21.4153	-0.54449	26.7399
				-2.69283	28.2811	-1.19155	29.0263	-6.09573	21.4858	-1.7136	26.8396	-1.93161	21.4131	-0.54382	26.7387
				-2.69217	28.2825	-1.19088	29.0256	-6.09506	21.4884	-1.71293	26.8373	-1.93094	21.4114	-0.54316	26.737
				-2.6915	28.2813	-1.19022	29.0229	-6.09439	21.4881	-1.71226	26.8398	-1.93027	21.4112	-0.54249	26.7361
				-2.69083	28.2805	-1.18955	29.0232	-6.09373	21.4871	-1.7116	26.8406	-1.92961	21.4107	-0.54182	26.7344
				-2.69017	28.2828	-1.18888	29.0236	-6.09306	21.4892	-1.71093	26.8413	-1.92894	21.4091	-0.54116	26.7359
				-2.6895	28.2822	-1.18822	29.0264	-6.09239	21.4905	-1.71027	26.843	-1.92827	21.4083	-0.54049	26.7348
				-2.68883	28.2815	-1.18755	29.0254	-6.09173	21.4926	-1.7096	26.8432	-1.92761	21.4081	-0.53982	26.7351
				-2.68817	28.2841	-1.18688	29.0255	-6.09106	21.4947	-1.70893	26.8449	-1.92694	21.405	-0.53916	26.7351
				-2.6875	28.2866	-1.18622	29.025	-6.09039	21.4967	-1.70827	26.8485	-1.92627	21.404	-0.53849	26.7363
				-2.68684	28.289	-1.18555	29.0252	-6.08973	21.496	-1.7076	26.849	-1.92561	21.4017	-0.53782	26.736
				-2.68617	28.2891	-1.18488	29.0276	-6.08906	21.4965	-1.70693	26.85	-1.92494	21.4027	-0.53716	26.7377
				-2.6855	28.2866	-1.18422	29.0263	-6.0884	21.4983	-1.70627	26.8533	-1.92427	21.4039	-0.53649	26.738
				-2.68484	28.2876	-1.18355	29.0254	-6.08773	21.5001	-1.7056	26.8533	-1.92361	21.4063	-0.53582	26.7402
				-2.68417	28.2876	-1.18288	29.026	-6.08706	21.4995	-1.70493	26.8534	-1.92294	21.4053	-0.53516	26.7414
				-2.6835	28.2881	-1.18222	29.0241	-6.0864	21.5044	-1.70427	26.8527	-1.92227	21.4049	-0.53449	26.7419
				-2.68284	28.2887	-1.18155	29.0254	-6.08573	21.5063	-1.7036	26.8511	-1.92161	21.4053	-0.53383	26.7425
				-2.68217	28.2874	-1.18089	29.0226	-6.08506	21.5082	-1.70293	26.8495	-1.92094	21.4056	-0.53316	26.7434
				-2.6815	28.286	-1.18022	29.0217	-6.0844	21.5104	-1.70227	26.8478	-1.92028	21.407	-0.53249	26.7431
				-2.68084	28.2846	-1.17955	29.022	-6.08373	21.5106	-1.7016	26.8448	-1.91961	21.4092	-0.53183	26.7434
				-2.68017	28.2831	-1.17889	29.022	-6.08306	21.5119	-1.70094	26.8428	-1.91894	21.4097	-0.53116	26.743
				-2.6795	28.279	-1.17822	29.0204	-6.0824	21.5111	-1.70027	26.8402	-1.91828	21.4121	-0.53049	26.7452
				-2.67884	28.2767	-1.17755	29.0198	-6.08173	21.5117	-1.6996	26.841	-1.91761	21.4135	-0.52983	26.7466
				-2.67817	28.275	-1.17689	29.0173	-6.08106	21.5122	-1.69894	26.8419	-1.91694	21.4115	-0.52916	26.7462
				-2.6775	28.2754	-1.17622	29.0165	-6.0804	21.5116	-1.69827	26.8421	-1.91628	21.4103	-0.52849	26.7445
				-2.67684	28.2747	-1.17555	29.017	-6.07973	21.5112	-1.6976	26.8421	-1.91561	21.4093	-0.52783	26.7432
				-2.67617	28.2761	-1.17489	29.0163	-6.07906	21.5124	-1.69694	26.8411	-1.91494	21.4108	-0.52716	26.7402
				-2.67551	28.2765	-1.17422	29.0154	-6.0784	21.5116	-1.69627	26.8394	-1.91428	21.4119	-0.52649	26.7403
				-2.67484	28.2748	-1.17355	29.0167	-6.07773	21.5131	-1.6956	26.8418	-1.91361	21.4123	-0.52583	26.7419
				-2.67417	28.2739	-1.17289	29.017	-6.07707	21.5151	-1.69494	26.8425	-1.91294	21.4132	-0.52516	26.7444
				-2.67351	28.273	-1.17222	29.0159	-6.0764	21.518	-1.69427	26.8439	-1.91228	21.4124	-0.5245	26.7439
				-2.67284	28.2739	-1.17155	29.0163	-6.07573	21.5196	-1.6936	26.8441	-1.91161	21.4121	-0.52383	26.7437
				-2.67217	28.275	-1.17089	29.0151	-6.07507	21.5223	-1.69294	26.8445	-1.91094	21.4109	-0.52316	26.7425
				-2.67151	28.2708	-1.17022	29.0131	-6.0744	21.5203	-1.69227	26.8423	-1.91028	21.4122	-0.5225	26.7417
				-2.67084	28.2713	-1.16955	29.0115	-6.07373	21.5222	-1.6916	26.8392	-1.90961	21.4075	-0.52183	26.7398
				-2.67017	28.2706	-1.16889	29.0122	-6.07307	21.5217	-1.69094	26.8367	-1.90895	21.4075	-0.52116	26.7369
				-2.66951	28.2712	-1.16822	29.0123	-6.0724	21.5252	-1.69027	26.8344	-1.90828	21.4085	-0.5205	26.7362
				-2.66884	28.2704	-1.16756	29.0126	-6.07173	21.5278	-1.68961	26.8336	-1.90761	21.4103	-0.51983	26.7354
				-2.66817	28.2685	-1.16689	29.0128	-6.07107	21.5285	-1.68894	26.8329	-1.90695	21.4094	-0.51916	26.7355
				-2.66751	28.2682	-1.16622	29.0111	-6.0704	21.5298	-1.68827	26.8337	-1.90628	21.4082	-0.5185	26.7347
				-2.66684	28.2688	-1.16556	29.0121	-6.06973	21.5305	-1.68761	26.8335	-1.90561	21.4071	-0.51783	26.7353
				-2.66617	28.2707	-1.16489	29.0109	-6.06907	21.5309	-1.68694	26.8343	-1.90495	21.4074	-0.51716	26.7367
				-2.66551	28.2695	-1.16422	29.0095	-6.0684	21.531	-1.68627	26.8335	-1.90428	21.4068	-0.5165	26.7369
				-2.66484	28.2682	-1.16356	29.0085	-6.06773	21.5295	-1.68561	26.8324	-1.90361	21.4065	-0.51583	26.7355
				-2.66418	28.2669	-1.16289	29.009	-6.06707	21.5318	-1.68494	26.834	-1.90295	21.4075	-0.51516	26.7366
				-2.66351	28.2675	-1.16222	29.0094	-6.0664	21.5311	-1.68427	26.8349	-1.90228	21.4077	-0.5145	26.7381
				-2.66284	28.2692	-1.16156	29.0116	-6.06573	21.5339	-1.68361	26.8378	-1.90161	21.4095	-0.51383	26.737
				-2.66218	28.2701	-1.16089	29.0114	-6.06507	21.5372	-1.68294	26.8402	-1.90095	21.4112	-0.51317	26.7369
				-2.66151	28.2702	-1.16022	29.011	-6.0644	21.5401	-1.68227	26.8385	-1.90028	21.4138	-0.5125	26.7399
				-2.66084	28.2695	-1.15956	29.0099	-6.06374	21.5416	-1.68161	26.8398	-1.89962	21.4131	-0.51183	26.7398
				-2.66018	28.2699	-1.15889	29.0111	-6.06307	21.5394	-1.68094	26.8398	-1.89895	21.4123	-0.51117	26.7408
				-2.65951	28.2711	-1.15822	29.0092	-6.0624	21.5408	-1.68028	26.8383	-1.89828	21.4108	-0.5105	26.7413
				-2.65884	28.2686	-1.15756	29.0081	-6.06174	21.5392	-1.67961	26.8387	-1.89762	21.4105	-0.50983	26.7439
				-2.65818	28.2672	-1.15689	29.0076	-6.06107	21.5423	-1.67894	26.8399	-1.89695	21.4102	-0.50917	26.7434
				-2.65751	28.2665	-1.15623	29.0103	-6.0604	21.5442	-1.67828	26.8401	-1.89628	21.4083	-0.5085	26.7418
				-2.65684	28.2675	-1.15556	29.0161	-6.05974	21.5438	-1.67761	26.8398	-1.89562	21.4075	-0.50783	26.7384
				-2.65618	28.267	-1.15489	29.0149	-6.05907	21.5459	-1.67694	26.8396	-1.89495	21.4087	-0.50717	26.7384
				-2.65551	28.2674	-1.15423	29.0171	-6.0584	21.5476	-1.67628	26.8424	-1.89428	21.4097	-0.5065	26.7389
				-2.65484	28.2657	-1.15356	29.017	-6.05774	21.5497	-1.67561	26.8425	-1.89362	21.4107	-0.50583	26.7385
				-2.65418	28.2663	-1.15289	29.0173	-6.05707	21.5479	-1.67494	26.8402	-1.89295	21.4091	-0.50517	26.7363
				-2.65351	28.2633	-1.15223	29.0167	-6.0564	21.5501	-1.67428	26.842	-1.89228	21.4091	-0.5045	26.7366
				-2.65285	28.2627	-1.15156	29.0154	-6.05574	21.5515	-1.67361	26.8435	-1.89162	21.4086	-0.50383	26.7347
				-2.65218	28.26	-1.15089	29.0147	-6.05507	21.553	-1.67294	26.8432	-1.89095	21.4071	-0.50317	26.7368
				-2.65151	28.2567	-1.15023	29.0152	-6.0544	21.5549	-1.67228	26.8458	-1.89028	21.4073	-0.5025	26.7362
				-2.65085	28.2542	-1.14956	29.0157	-6.05374	21.559	-1.67161	26.8492	-1.88962	21.4093	-0.50184	26.7351
				-2.65018	28.255	-1.14889	29.015	-6.05307	21.5619	-1.67095	26.8472	-1.88895	21.4102	-0.50117	26.7351
				-2.64951	28.2526	-1.14823	29.0148	-6.0524	21.5607	-1.67028	26.8469	-1.88829	21.4133	-0.5005	26.7347
				-2.64885	28.2547	-1.14756	29.0126	-6.05174	21.5658	-1.66961	26.8459	-1.88762	21.4137	-0.49984	26.735
				-2.64818	28.2546	-1.14689	29.0113	-6.05107	21.5702	-1.66895	26.8439	-1.88695	21.4146	-0.49917	26.736
				-2.64751	28.2543	-1.14623	29.0127	-6.05041	21.5691	-1.66828	26.8418	-1.88629	21.4143	-0.4985	26.7379
				-2.64685	28.2552	-1.14556	29.0115	-6.04974	21.5707	-1.66761	26.8413	-1.88562	21.4129	-0.49784	26.7407
				-2.64618	28.2568	-1.14489	29.0104	-6.04907	21.5747	-1.66695	26.839	-1.88495	21.4129	-0.49717	26.7409
				-2.64551	28.2564	-1.14423	29.0122	-6.04841	21.5776	-1.66628	26.8383	-1.88429	21.4127	-0.4965	26.7423
				-2.64485	28.2577	-1.14356	29.0159	-6.04774	21.5784	-1.66561	26.8386	-1.88362	21.4107	-0.49584	26.7411
				-2.64418	28.2576	-1.1429	29.0159	-6.04707	21.5802	-1.66495	26.8378	-1.88295	21.4077	-0.49517	26.7405
				-2.64351	28.2613	-1.14223	29.0148	-6.04641	21.5843	-1.66428	26.8388	-1.88229	21.4084	-0.4945	26.7397
				-2.64285	28.2632	-1.14156	29.0166	-6.04574	21.584	-1.66361	26.8367	-1.88162	21.4088	-0.49384	26.7407
				-2.64218	28.2615	-1.1409	29.019	-6.04507	21.5898	-1.66295	26.8368	-1.88095	21.4076	-0.49317	26.7393
				-2.64152	28.2643	-1.14023	29.0203	-6.04441	21.5937	-1.66228	26.8381	-1.88029	21.4079	-0.49251	26.7412
				-2.64085	28.2644	-1.13956	29.0187	-6.04374	21.5935	-1.66162	26.8379	-1.87962	21.406	-0.49184	26.7411
				-2.64018	28.2642	-1.1389	29.0169	-6.04307	21.5922	-1.66095	26.8385	-1.87895	21.4049	-0.49117	26.741
				-2.63952	28.2655	-1.13823	29.0168	-6.04241	21.5916	-1.66028	26.8406	-1.87829	21.4046	-0.49051	26.7404
				-2.63885	28.2644	-1.13756	29.0154	-6.04174	21.5945	-1.65962	26.8421	-1.87762	21.4053	-0.48984	26.7364
				-2.63818	28.2626	-1.1369	29.0162	-6.04107	21.599	-1.65895	26.8429	-1.87696	21.4055	-0.48917	26.7353
				-2.63752	28.2631	-1.13623	29.0152	-6.04041	21.597	-1.65828	26.8426	-1.87629	21.4064	-0.48851	26.7326
				-2.63685	28.2641	-1.13556	29.014	-6.03974	21.5989	-1.65762	26.8421	-1.87562	21.4088	-0.48784	26.7352
				-2.63618	28.2635	-1.1349	29.0129	-6.03908	21.5997	-1.65695	26.8406	-1.87496	21.4114	-0.48717	26.7381
				-2.63552	28.2637	-1.13423	29.0115	-6.03841	21.5993	-1.65628	26.84	-1.87429	21.4108	-0.48651	26.7372
				-2.63485	28.2631	-1.13356	29.0125	-6.03774	21.6019	-1.65562	26.84	-1.87362	21.4087	-0.48584	26.7358
				-2.63418	28.2649	-1.1329	29.0132	-6.03708	21.6028	-1.65495	26.8397	-1.87296	21.4093	-0.48517	26.7366
				-2.63352	28.2639	-1.13223	29.0101	-6.03641	21.6024	-1.65428	26.8385	-1.87229	21.4075	-0.48451	26.7362
				-2.63285	28.2642	-1.13157	29.0085	-6.03574	21.6025	-1.65362	26.8391	-1.87162	21.408	-0.48384	26.7334
				-2.63218	28.2675	-1.1309	29.0091	-6.03508	21.6074	-1.65295	26.8398	-1.87096	21.4083	-0.48317	26.7361
				-2.63152	28.2667	-1.13023	29.0101	-6.03441	21.6119	-1.65228	26.838	-1.87029	21.4089	-0.48251	26.7368
				-2.63085	28.2668	-1.12957	29.0098	-6.03374	21.6139	-1.65162	26.8345	-1.86962	21.4095	-0.48184	26.7373
				-2.63019	28.265	-1.1289	29.0088	-6.03308	21.6153	-1.65095	26.8355	-1.86896	21.4095	-0.48118	26.7376
				-2.62952	28.2657	-1.12823	29.0072	-6.03241	21.618	-1.65029	26.8361	-1.86829	21.4093	-0.48051	26.7355
				-2.62885	28.2673	-1.12757	29.0053	-6.03174	21.6184	-1.64962	26.8379	-1.86762	21.4073	-0.47984	26.7381
				-2.62819	28.2649	-1.1269	29.0051	-6.03108	21.6218	-1.64895	26.8396	-1.86696	21.4067	-0.47918	26.7369
				-2.62752	28.2641	-1.12623	29.0058	-6.03041	21.6222	-1.64829	26.8396	-1.86629	21.4055	-0.47851	26.7367
				-2.62685	28.2647	-1.12557	29.0057	-6.02974	21.6266	-1.64762	26.8381	-1.86563	21.4083	-0.47784	26.7358
				-2.62619	28.2658	-1.1249	29.0038	-6.02908	21.6285	-1.64695	26.8395	-1.86496	21.4099	-0.47718	26.7361
				-2.62552	28.267	-1.12423	29.0009	-6.02841	21.6301	-1.64629	26.8414	-1.86429	21.4116	-0.47651	26.7347
				-2.62485	28.2664	-1.12357	29.0026	-6.02774	21.6322	-1.64562	26.8432	-1.86363	21.4122	-0.47584	26.7326
				-2.62419	28.2643	-1.1229	29.0046	-6.02708	21.6335	-1.64495	26.8433	-1.86296	21.4104	-0.47518	26.7327
				-2.62352	28.2647	-1.12223	29.0044	-6.02641	21.6339	-1.64429	26.8414	-1.86229	21.4084	-0.47451	26.7333
				-2.62285	28.2673	-1.12157	29.0042	-6.02575	21.6343	-1.64362	26.8439	-1.86163	21.4092	-0.47384	26.7345
				-2.62219	28.2686	-1.1209	29.0059	-6.02508	21.6349	-1.64295	26.8433	-1.86096	21.4094	-0.47318	26.735
				-2.62152	28.2703	-1.12024	29.0076	-6.02441	21.6339	-1.64229	26.8406	-1.86029	21.406	-0.47251	26.7372
				-2.62085	28.2704	-1.11957	29.0064	-6.02375	21.635	-1.64162	26.8393	-1.85963	21.4047	-0.47185	26.7368
				-2.62019	28.2707	-1.1189	29.0042	-6.02308	21.6361	-1.64096	26.8359	-1.85896	21.4056	-0.47118	26.7362
				-2.61952	28.2744	-1.11824	29.005	-6.02241	21.6373	-1.64029	26.8352	-1.85829	21.4057	-0.47051	26.7379
				-2.61886	28.2719	-1.11757	29.0058	-6.02175	21.6356	-1.63962	26.8366	-1.85763	21.4068	-0.46985	26.7368
				-2.61819	28.2682	-1.1169	29.0078	-6.02108	21.6358	-1.63896	26.8363	-1.85696	21.4075	-0.46918	26.7385
				-2.61752	28.2685	-1.11624	29.0092	-6.02041	21.635	-1.63829	26.8366	-1.85629	21.4086	-0.46851	26.7408
				-2.61686	28.2677	-1.11557	29.011	-6.01975	21.6373	-1.63762	26.835	-1.85563	21.4075	-0.46785	26.7422
				-2.61619	28.2656	-1.1149	29.0112	-6.01908	21.6385	-1.63696	26.8349	-1.85496	21.4112	-0.46718	26.7424
				-2.61552	28.2638	-1.11424	29.0067	-6.01841	21.6396	-1.63629	26.8371	-1.8543	21.4127	-0.46651	26.7391
				-2.61486	28.2633	-1.11357	29.0058	-6.01775	21.6406	-1.63562	26.8368	-1.85363	21.4115	-0.46585	26.7395
				-2.61419	28.2641	-1.1129	29.0048	-6.01708	21.6406	-1.63496	26.8359	-1.85296	21.4117	-0.46518	26.7391
				-2.61352	28.2625	-1.11224	29.0027	-6.01641	21.6443	-1.63429	26.8365	-1.8523	21.413	-0.46451	26.7383
				-2.61286	28.2617	-1.11157	29.0025	-6.01575	21.6464	-1.63362	26.835	-1.85163	21.4137	-0.46385	26.7387
				-2.61219	28.2606	-1.1109	29.0039	-6.01508	21.6503	-1.63296	26.8365	-1.85096	21.4145	-0.46318	26.7392
				-2.61152	28.2599	-1.11024	29.0037	-6.01441	21.6565	-1.63229	26.8365	-1.8503	21.4148	-0.46251	26.7371
				-2.61086	28.2596	-1.10957	29.0007	-6.01375	21.6611	-1.63163	26.8355	-1.84963	21.4133	-0.46185	26.7358
				-2.61019	28.2623	-1.1089	28.999	-6.01308	21.6655	-1.63096	26.8345	-1.84896	21.4123	-0.46118	26.7345
				-2.60952	28.2637	-1.10824	28.9969	-6.01242	21.6684	-1.63029	26.8349	-1.8483	21.4114	-0.46052	26.7342
				-2.60886	28.2628	-1.10757	28.9999	-6.01175	21.6718	-1.62963	26.8346	-1.84763	21.4106	-0.45985	26.7352
				-2.60819	28.266	-1.10691	28.9972	-6.01108	21.6737	-1.62896	26.8335	-1.84696	21.4099	-0.45918	26.7368
				-2.60752	28.2667	-1.10624	29.0003	-6.01042	21.6752	-1.62829	26.8311	-1.8463	21.4092	-0.45852	26.7367
				-2.60686	28.2661	-1.10557	29.002	-6.00975	21.6792	-1.62763	26.8297	-1.84563	21.4101	-0.45785	26.7387
				-2.60619	28.2653	-1.10491	29.0045	-6.00908	21.6821	-1.62696	26.8291	-1.84497	21.4106	-0.45718	26.7412
				-2.60553	28.2646	-1.10424	29.0064	-6.00842	21.684	-1.62629	26.8285	-1.8443	21.4096	-0.45652	26.7418
				-2.60486	28.2644	-1.10357	29.0055	-6.00775	21.6834	-1.62563	26.8299	-1.84363	21.4083	-0.45585	26.7393
				-2.60419	28.2648	-1.10291	29.0041	-6.00708	21.6852	-1.62496	26.8285	-1.84297	21.4096	-0.45518	26.7414
				-2.60353	28.2663	-1.10224	29.0044	-6.00642	21.6838	-1.62429	26.8295	-1.8423	21.4095	-0.45452	26.7429
				-2.60286	28.2675	-1.10157	29.0058	-6.00575	21.6827	-1.62363	26.8306	-1.84163	21.4113	-0.45385	26.7436
				-2.60219	28.265	-1.10091	29.0084	-6.00508	21.6872	-1.62296	26.8308	-1.84097	21.4116	-0.45318	26.7487
				-2.60153	28.2634	-1.10024	29.0081	-6.00442	21.6858	-1.6223	26.8294	-1.8403	21.4116	-0.45252	26.7481
				-2.60086	28.2616	-1.09957	29.0091	-6.00375	21.689	-1.62163	26.83	-1.83963	21.4094	-0.45185	26.7464
				-2.60019	28.2599	-1.09891	29.0106	-6.00308	21.6942	-1.62096	26.8305	-1.83897	21.408	-0.45118	26.7443
				-2.59953	28.2584	-1.09824	29.0091	-6.00242	21.6987	-1.6203	26.8313	-1.8383	21.4079	-0.45052	26.7423
				-2.59886	28.2595	-1.09757	29.0083	-6.00175	21.6992	-1.61963	26.8312	-1.83763	21.4074	-0.44985	26.7395
				-2.59819	28.2619	-1.09691	29.0053	-6.00108	21.7014	-1.61896	26.8303	-1.83697	21.406	-0.44919	26.739
				-2.59753	28.2604	-1.09624	29.0053	-6.00042	21.7044	-1.6183	26.8331	-1.8363	21.4039	-0.44852	26.7373
				-2.59686	28.2598	-1.09558	29.0028	-5.99975	21.7054	-1.61763	26.8326	-1.83563	21.4054	-0.44785	26.7372
				-2.59619	28.2585	-1.09491	29.0037	-5.99909	21.7096	-1.61696	26.8313	-1.83497	21.4055	-0.44719	26.7364
				-2.59553	28.2577	-1.09424	29.0057	-5.99842	21.7133	-1.6163	26.8289	-1.8343	21.4053	-0.44652	26.7325
				-2.59486	28.2574	-1.09358	29.0057	-5.99775	21.7166	-1.61563	26.8283	-1.83364	21.4047	-0.44585	26.7317
				-2.5942	28.2557	-1.09291	29.0018	-5.99709	21.7179	-1.61496	26.8289	-1.83297	21.403	-0.44519	26.7312
				-2.59353	28.2544	-1.09224	28.9987	-5.99642	21.7198	-1.6143	26.8307	-1.8323	21.4032	-0.44452	26.73
				-2.59286	28.2544	-1.09158	28.9998	-5.99575	21.7229	-1.61363	26.8304	-1.83164	21.4062	-0.44385	26.7339
				-2.5922	28.255	-1.09091	28.9995	-5.99509	21.721	-1.61296	26.8282	-1.83097	21.4084	-0.44319	26.7355
				-2.59153	28.2563	-1.09024	28.9988	-5.99442	21.7186	-1.6123	26.8269	-1.8303	21.4087	-0.44252	26.7347
				-2.59086	28.2571	-1.08958	28.9973	-5.99375	21.7214	-1.61163	26.8273	-1.82964	21.4086	-0.44185	26.735
				-2.5902	28.2552	-1.08891	28.9972	-5.99309	21.7253	-1.61097	26.8286	-1.82897	21.4103	-0.44119	26.7375
				-2.58953	28.2526	-1.08824	28.9979	-5.99242	21.7278	-1.6103	26.8272	-1.8283	21.4135	-0.44052	26.7342
				-2.58886	28.252	-1.08758	28.9978	-5.99175	21.7263	-1.60963	26.8255	-1.82764	21.4147	-0.43986	26.7323
				-2.5882	28.2529	-1.08691	28.9984	-5.99109	21.7281	-1.60897	26.8253	-1.82697	21.4117	-0.43919	26.7311
				-2.58753	28.2495	-1.08624	28.9956	-5.99042	21.7301	-1.6083	26.8267	-1.8263	21.4134	-0.43852	26.7315
				-2.58686	28.2496	-1.08558	28.9943	-5.98975	21.7308	-1.60763	26.8277	-1.82564	21.4135	-0.43786	26.732
				-2.5862	28.2501	-1.08491	28.9966	-5.98909	21.7305	-1.60697	26.8266	-1.82497	21.4158	-0.43719	26.7305
				-2.58553	28.2518	-1.08424	28.9979	-5.98842	21.7337	-1.6063	26.8231	-1.8243	21.4152	-0.43652	26.7287
				-2.58486	28.252	-1.08358	28.9988	-5.98776	21.7361	-1.60563	26.82	-1.82364	21.4134	-0.43586	26.729
				-2.5842	28.2533	-1.08291	28.9971	-5.98709	21.7375	-1.60497	26.8188	-1.82297	21.4108	-0.43519	26.7295
				-2.58353	28.2524	-1.08225	28.9946	-5.98642	21.7393	-1.6043	26.8189	-1.82231	21.4121	-0.43452	26.7323
				-2.58287	28.2513	-1.08158	28.996	-5.98576	21.7393	-1.60363	26.8186	-1.82164	21.4134	-0.43386	26.7336
				-2.5822	28.2524	-1.08091	28.9979	-5.98509	21.7415	-1.60297	26.8174	-1.82097	21.4141	-0.43319	26.7334
				-2.58153	28.255	-1.08025	28.9969	-5.98442	21.7437	-1.6023	26.8149	-1.82031	21.4141	-0.43252	26.7325
				-2.58087	28.2547	-1.07958	28.9985	-5.98376	21.7473	-1.60164	26.8148	-1.81964	21.4139	-0.43186	26.7337
				-2.5802	28.2537	-1.07891	29.0003	-5.98309	21.7495	-1.60097	26.8144	-1.81897	21.4139	-0.43119	26.7351
				-2.57953	28.2537	-1.07825	29.001	-5.98242	21.752	-1.6003	26.814	-1.81831	21.4153	-0.43052	26.738
				-2.57887	28.2504	-1.07758	29.0054	-5.98176	21.7523	-1.59964	26.8124	-1.81764	21.4158	-0.42986	26.7401
				-2.5782	28.25	-1.07691	29.0085	-5.98109	21.7549	-1.59897	26.8135	-1.81697	21.414	-0.42919	26.7401
				-2.57753	28.2512	-1.07625	29.0068	-5.98042	21.7565	-1.5983	26.8149	-1.81631	21.4133	-0.42853	26.7417
				-2.57687	28.251	-1.07558	29.0064	-5.97976	21.7577	-1.59764	26.8159	-1.81564	21.4129	-0.42786	26.7432
				-2.5762	28.2507	-1.07491	29.0075	-5.97909	21.7586	-1.59697	26.8184	-1.81497	21.4155	-0.42719	26.7415
				-2.57553	28.2486	-1.07425	29.0079	-5.97842	21.7599	-1.5963	26.8186	-1.81431	21.4154	-0.42653	26.7399
				-2.57487	28.2494	-1.07358	29.0075	-5.97776	21.7624	-1.59564	26.8158	-1.81364	21.4148	-0.42586	26.7364
				-2.5742	28.2497	-1.07291	29.0081	-5.97709	21.7645	-1.59497	26.8166	-1.81297	21.4135	-0.42519	26.7328
				-2.57353	28.2508	-1.07225	29.0068	-5.97642	21.7664	-1.5943	26.8194	-1.81231	21.4113	-0.42453	26.7333
				-2.57287	28.2493	-1.07158	29.0059	-5.97576	21.765	-1.59364	26.8195	-1.81164	21.4102	-0.42386	26.7335
				-2.5722	28.2503	-1.07092	29.0037	-5.97509	21.7644	-1.59297	26.819	-1.81098	21.4101	-0.42319	26.7355
				-2.57154	28.2498	-1.07025	29.0051	-5.97443	21.767	-1.59231	26.8212	-1.81031	21.408	-0.42253	26.7332
				-2.57087	28.2541	-1.06958	29.004	-5.97376	21.7677	-1.59164	26.8212	-1.80964	21.4072	-0.42186	26.733
				-2.5702	28.257	-1.06892	29.0005	-5.97309	21.7704	-1.59097	26.8208	-1.80898	21.4056	-0.42119	26.7302
				-2.56954	28.2585	-1.06825	28.9985	-5.97243	21.7726	-1.59031	26.8205	-1.80831	21.4059	-0.42053	26.7283
				-2.56887	28.2596	-1.06758	28.9968	-5.97176	21.7742	-1.58964	26.8196	-1.80764	21.4048	-0.41986	26.7291
				-2.5682	28.26	-1.06692	28.9959	-5.97109	21.7765	-1.58897	26.8183	-1.80698	21.4052	-0.4192	26.7278
				-2.56754	28.2612	-1.06625	28.9983	-5.97043	21.777	-1.58831	26.8166	-1.80631	21.4075	-0.41853	26.7293
				-2.56687	28.2619	-1.06558	28.9994	-5.96976	21.7809	-1.58764	26.8171	-1.80564	21.4056	-0.41786	26.7314
				-2.5662	28.2596	-1.06492	28.9978	-5.96909	21.7831	-1.58697	26.8194	-1.80498	21.4066	-0.4172	26.7312
				-2.56554	28.2577	-1.06425	28.9958	-5.96843	21.7819	-1.58631	26.8184	-1.80431	21.4087	-0.41653	26.7304
				-2.56487	28.2576	-1.06358	28.9956	-5.96776	21.7827	-1.58564	26.819	-1.80364	21.4111	-0.41586	26.7314
				-2.5642	28.2599	-1.06292	28.9938	-5.96709	21.7883	-1.58497	26.8206	-1.80298	21.4095	-0.4152	26.7349
				-2.56354	28.2607	-1.06225	28.9943	-5.96643	21.7917	-1.58431	26.8205	-1.80231	21.4109	-0.41453	26.7357
				-2.56287	28.2585	-1.06158	28.9933	-5.96576	21.7951	-1.58364	26.8204	-1.80164	21.4103	-0.41386	26.7377
				-2.5622	28.2594	-1.06092	28.9912	-5.96509	21.7968	-1.58298	26.8188	-1.80098	21.4115	-0.4132	26.738
				-2.56154	28.2594	-1.06025	28.9928	-5.96443	21.7979	-1.58231	26.8188	-1.80031	21.4131	-0.41253	26.7403
				-2.56087	28.2584	-1.05959	28.9945	-5.96376	21.7992	-1.58164	26.8179	-1.79965	21.4137	-0.41186	26.7407
				-2.56021	28.259	-1.05892	28.9943	-5.9631	21.8011	-1.58098	26.817	-1.79898	21.4132	-0.4112	26.741
				-2.55954	28.259	-1.05825	28.9955	-5.96243	21.802	-1.58031	26.8193	-1.79831	21.4119	-0.41053	26.7406
				-2.55887	28.259	-1.05759	28.9962	-5.96176	21.8056	-1.57964	26.8193	-1.79765	21.4105	-0.40986	26.7397
				-2.55821	28.2582	-1.05692	28.9946	-5.9611	21.8063	-1.57898	26.8203	-1.79698	21.4131	-0.4092	26.7418
				-2.55754	28.2598	-1.05625	28.9962	-5.96043	21.8098	-1.57831	26.8204	-1.79631	21.4122	-0.40853	26.7427
				-2.55687	28.2593	-1.05559	28.9979	-5.95976	21.8104	-1.57764	26.8203	-1.79565	21.4086	-0.40787	26.7439
				-2.55621	28.2597	-1.05492	28.9966	-5.9591	21.8133	-1.57698	26.8198	-1.79498	21.4077	-0.4072	26.7414
				-2.55554	28.2592	-1.05425	28.9982	-5.95843	21.8137	-1.57631	26.8194	-1.79431	21.4078	-0.40653	26.7412
				-2.55487	28.2601	-1.05359	28.9961	-5.95776	21.8138	-1.57564	26.8184	-1.79365	21.4078	-0.40587	26.74
				-2.55421	28.2586	-1.05292	28.9966	-5.9571	21.8141	-1.57498	26.8203	-1.79298	21.4079	-0.4052	26.7405
				-2.55354	28.2568	-1.05225	28.9987	-5.95643	21.8169	-1.57431	26.8214	-1.79231	21.4069	-0.40453	26.7392
				-2.55287	28.2566	-1.05159	28.9996	-5.95576	21.8204	-1.57365	26.8212	-1.79165	21.4069	-0.40387	26.7392
				-2.55221	28.254	-1.05092	28.9994	-5.9551	21.8242	-1.57298	26.821	-1.79098	21.4073	-0.4032	26.7385
				-2.55154	28.2527	-1.05025	28.9953	-5.95443	21.8252	-1.57231	26.8219	-1.79031	21.4097	-0.40253	26.7403
				-2.55087	28.2531	-1.04959	28.9931	-5.95376	21.8271	-1.57165	26.8223	-1.78965	21.4101	-0.40187	26.7406
				-2.55021	28.2519	-1.04892	28.9913	-5.9531	21.8281	-1.57098	26.8209	-1.78898	21.4075	-0.4012	26.7405
				-2.54954	28.2513	-1.04825	28.9906	-5.95243	21.8307	-1.57031	26.8215	-1.78832	21.4048	-0.40053	26.7389
				-2.54888	28.2494	-1.04759	28.9876	-5.95176	21.8333	-1.56965	26.8216	-1.78765	21.405	-0.39987	26.7402
				-2.54821	28.2495	-1.04692	28.9888	-5.9511	21.8377	-1.56898	26.822	-1.78698	21.4067	-0.3992	26.7391
				-2.54754	28.2477	-1.04626	28.9898	-5.95043	21.8387	-1.56831	26.8235	-1.78632	21.4066	-0.39854	26.7374
				-2.54688	28.2438	-1.04559	28.9902	-5.94977	21.8414	-1.56765	26.8246	-1.78565	21.4064	-0.39787	26.7372
				-2.54621	28.242	-1.04492	28.9897	-5.9491	21.8404	-1.56698	26.8247	-1.78498	21.406	-0.3972	26.7374
				-2.54554	28.2419	-1.04426	28.9906	-5.94843	21.8425	-1.56631	26.8235	-1.78432	21.4047	-0.39654	26.7344
				-2.54488	28.2387	-1.04359	28.9902	-5.94777	21.8454	-1.56565	26.8224	-1.78365	21.4072	-0.39587	26.7342
				-2.54421	28.2398	-1.04292	28.9899	-5.9471	21.8462	-1.56498	26.8226	-1.78298	21.4069	-0.3952	26.7338
				-2.54354	28.241	-1.04226	28.9937	-5.94643	21.8504	-1.56431	26.824	-1.78232	21.4037	-0.39454	26.7317
				-2.54288	28.2407	-1.04159	28.9956	-5.94577	21.8532	-1.56365	26.8226	-1.78165	21.4022	-0.39387	26.7302
				-2.54221	28.2385	-1.04092	28.9985	-5.9451	21.8553	-1.56298	26.8221	-1.78098	21.4018	-0.3932	26.729
				-2.54154	28.2365	-1.04026	29.0001	-5.94443	21.8533	-1.56232	26.8201	-1.78032	21.4024	-0.39254	26.7295
				-2.54088	28.2369	-1.03959	29.0031	-5.94377	21.8552	-1.56165	26.8198	-1.77965	21.4008	-0.39187	26.7287
				-2.54021	28.2367	-1.03892	29.0019	-5.9431	21.8569	-1.56098	26.8204	-1.77899	21.3978	-0.3912	26.7294
				-2.53954	28.2341	-1.03826	29.0027	-5.94243	21.8587	-1.56032	26.8208	-1.77832	21.3982	-0.39054	26.7301
				-2.53888	28.2329	-1.03759	29.0026	-5.94177	21.8582	-1.55965	26.819	-1.77765	21.3979	-0.38987	26.7281
				-2.53821	28.233	-1.03692	29.0032	-5.9411	21.8597	-1.55898	26.8194	-1.77699	21.3978	-0.3892	26.7272
				-2.53755	28.2359	-1.03626	29.0046	-5.94043	21.8606	-1.55832	26.819	-1.77632	21.396	-0.38854	26.7283
				-2.53688	28.2364	-1.03559	29.0018	-5.93977	21.8604	-1.55765	26.8204	-1.77565	21.3943	-0.38787	26.728
				-2.53621	28.2367	-1.03493	29.0001	-5.9391	21.861	-1.55698	26.82	-1.77499	21.3916	-0.38721	26.7285
				-2.53555	28.2363	-1.03426	28.9999	-5.93843	21.8638	-1.55632	26.8193	-1.77432	21.3908	-0.38654	26.7298
				-2.53488	28.2358	-1.03359	29.0009	-5.93777	21.8631	-1.55565	26.8198	-1.77365	21.3918	-0.38587	26.7319
				-2.53421	28.2385	-1.03293	28.9983	-5.9371	21.8632	-1.55498	26.8213	-1.77299	21.3913	-0.38521	26.7309
				-2.53355	28.2387	-1.03226	28.9982	-5.93644	21.8666	-1.55432	26.8213	-1.77232	21.3941	-0.38454	26.7319
				-2.53288	28.2369	-1.03159	28.9947	-5.93577	21.8679	-1.55365	26.8238	-1.77165	21.397	-0.38387	26.7326
				-2.53221	28.2356	-1.03093	28.9977	-5.9351	21.8697	-1.55299	26.8233	-1.77099	21.3988	-0.38321	26.7326
				-2.53155	28.2387	-1.03026	28.9973	-5.93444	21.8712	-1.55232	26.8222	-1.77032	21.403	-0.38254	26.732
				-2.53088	28.2384	-1.02959	28.9974	-5.93377	21.8739	-1.55165	26.823	-1.76965	21.4019	-0.38187	26.7292
				-2.53021	28.2398	-1.02893	28.9975	-5.9331	21.8799	-1.55099	26.8201	-1.76899	21.4004	-0.38121	26.7304
				-2.52955	28.2392	-1.02826	28.9985	-5.93244	21.8839	-1.55032	26.8185	-1.76832	21.4021	-0.38054	26.7304
				-2.52888	28.2394	-1.02759	28.9975	-5.93177	21.8877	-1.54965	26.8184	-1.76766	21.4031	-0.37987	26.7274
				-2.52821	28.2398	-1.02693	28.9976	-5.9311	21.8903	-1.54899	26.8199	-1.76699	21.4021	-0.37921	26.7277
				-2.52755	28.2388	-1.02626	28.9988	-5.93044	21.8915	-1.54832	26.8213	-1.76632	21.4007	-0.37854	26.7289
				-2.52688	28.2386	-1.02559	28.9994	-5.92977	21.8933	-1.54765	26.8206	-1.76566	21.4005	-0.37787	26.7281
				-2.52622	28.2351	-1.02493	28.9997	-5.9291	21.8964	-1.54699	26.819	-1.76499	21.4011	-0.37721	26.728
				-2.52555	28.2356	-1.02426	28.9993	-5.92844	21.8978	-1.54632	26.8184	-1.76432	21.4003	-0.37654	26.7288
				-2.52488	28.2339	-1.02359	28.9993	-5.92777	21.8995	-1.54565	26.8156	-1.76366	21.4008	-0.37588	26.7276
				-2.52422	28.235	-1.02293	28.9999	-5.9271	21.9012	-1.54499	26.8129	-1.76299	21.4003	-0.37521	26.7281
				-2.52355	28.2336	-1.02226	29.0027	-5.92644	21.9046	-1.54432	26.8154	-1.76232	21.3972	-0.37454	26.7292
				-2.52288	28.233	-1.0216	29.0037	-5.92577	21.9064	-1.54366	26.8167	-1.76166	21.3965	-0.37388	26.7309
				-2.52222	28.2319	-1.02093	29.0046	-5.9251	21.9065	-1.54299	26.8147	-1.76099	21.395	-0.37321	26.7297
				-2.52155	28.2312	-1.02026	29.0054	-5.92444	21.9093	-1.54232	26.816	-1.76032	21.3965	-0.37254	26.7277
				-2.52088	28.2318	-1.0196	29.0069	-5.92377	21.908	-1.54166	26.8171	-1.75966	21.3965	-0.37188	26.7308
				-2.52022	28.2329	-1.01893	29.009	-5.92311	21.9069	-1.54099	26.8168	-1.75899	21.3976	-0.37121	26.7318
				-2.51955	28.2329	-1.01826	29.0082	-5.92244	21.9089	-1.54032	26.814	-1.75832	21.401	-0.37054	26.7309
				-2.51888	28.2344	-1.0176	29.0105	-5.92177	21.9126	-1.53966	26.8106	-1.75766	21.4039	-0.36988	26.7309
				-2.51822	28.2358	-1.01693	29.0109	-5.92111	21.9143	-1.53899	26.8105	-1.75699	21.4042	-0.36921	26.7323
				-2.51755	28.2358	-1.01626	29.0118	-5.92044	21.9179	-1.53832	26.8113	-1.75633	21.4039	-0.36854	26.7307
				-2.51688	28.2369	-1.0156	29.0102	-5.91977	21.9243	-1.53766	26.8114	-1.75566	21.403	-0.36788	26.7274
				-2.51622	28.2398	-1.01493	29.0087	-5.91911	21.9247	-1.53699	26.8115	-1.75499	21.4025	-0.36721	26.727
				-2.51555	28.2414	-1.01426	29.0085	-5.91844	21.928	-1.53632	26.8112	-1.75433	21.4015	-0.36655	26.7254
				-2.51489	28.2457	-1.0136	29.0068	-5.91777	21.9307	-1.53566	26.81	-1.75366	21.405	-0.36588	26.723
				-2.51422	28.2465	-1.01293	29.0058	-5.91711	21.9359	-1.53499	26.8109	-1.75299	21.4071	-0.36521	26.7212
				-2.51355	28.2476	-1.01226	29.0037	-5.91644	21.9364	-1.53433	26.8116	-1.75233	21.407	-0.36455	26.7216
				-2.51289	28.245	-1.0116	29.0003	-5.91577	21.939	-1.53366	26.811	-1.75166	21.407	-0.36388	26.7211
				-2.51222	28.2441	-1.01093	28.9991	-5.91511	21.944	-1.53299	26.811	-1.75099	21.4085	-0.36321	26.7203
				-2.51155	28.2447	-1.01027	28.9997	-5.91444	21.9497	-1.53233	26.8114	-1.75033	21.4079	-0.36255	26.7206
				-2.51089	28.2449	-1.0096	28.9981	-5.91377	21.9517	-1.53166	26.8123	-1.74966	21.4062	-0.36188	26.7199
				-2.51022	28.2443	-1.00893	28.9979	-5.91311	21.9539	-1.53099	26.8129	-1.74899	21.4065	-0.36121	26.7179
				-2.50955	28.2467	-1.00827	28.9994	-5.91244	21.9537	-1.53033	26.8126	-1.74833	21.4087	-0.36055	26.7164
				-2.50889	28.2469	-1.0076	28.999	-5.91178	21.9551	-1.52966	26.8128	-1.74766	21.4071	-0.35988	26.717
				-2.50822	28.246	-1.00693	29.0008	-5.91111	21.9516	-1.52899	26.812	-1.74699	21.4086	-0.35921	26.7178
				-2.50755	28.2451	-1.00627	28.9997	-5.91044	21.9556	-1.52833	26.8123	-1.74633	21.4087	-0.35855	26.7184
				-2.50689	28.2437	-1.0056	28.9977	-5.90978	21.9597	-1.52766	26.8129	-1.74566	21.4076	-0.35788	26.722
				-2.50622	28.243	-1.00493	28.9965	-5.90911	21.9611	-1.52699	26.8111	-1.745	21.4052	-0.35721	26.7279
				-2.50555	28.2443	-1.00427	28.9959	-5.90844	21.9588	-1.52633	26.8104	-1.74433	21.4044	-0.35655	26.732
				-2.50489	28.2424	-1.0036	28.9965	-5.90778	21.9637	-1.52566	26.8115	-1.74366	21.4056	-0.35588	26.7348
				-2.50422	28.2418	-1.00293	28.9981	-5.90711	21.9668	-1.52499	26.8097	-1.743	21.4045	-0.35522	26.739
				-2.50356	28.243	-1.00227	28.9982	-5.90644	21.9682	-1.52433	26.8096	-1.74233	21.4025	-0.35455	26.7395
				-2.50289	28.2416	-1.0016	28.9995	-5.90578	21.972	-1.52366	26.8106	-1.74166	21.4041	-0.35388	26.7393
				-2.50222	28.241	-1.00093	29.002	-5.90511	21.9728	-1.523	26.8083	-1.741	21.403	-0.35322	26.7398
				-2.50156	28.24	-1.00027	29.0005	-5.90444	21.9758	-1.52233	26.807	-1.74033	21.4006	-0.35255	26.7402
				-2.50089	28.2398	-0.9996	28.997	-5.90378	21.9799	-1.52166	26.8076	-1.73966	21.4007	-0.35188	26.7442
				-2.50022	28.2406	-0.99894	28.9933	-5.90311	21.9837	-1.521	26.8087	-1.739	21.4008	-0.35122	26.7457
				-2.49956	28.2387	-0.99827	28.9918	-5.90244	21.9861	-1.52033	26.8126	-1.73833	21.4009	-0.35055	26.7471
				-2.49889	28.2362	-0.9976	28.995	-5.90178	21.9871	-1.51966	26.8116	-1.73766	21.3994	-0.34988	26.7449
				-2.49822	28.2371	-0.99694	28.9964	-5.90111	21.987	-1.519	26.8119	-1.737	21.4008	-0.34922	26.7404
				-2.49756	28.233	-0.99627	28.9981	-5.90044	21.9922	-1.51833	26.8107	-1.73633	21.4012	-0.34855	26.7375
				-2.49689	28.2294	-0.9956	28.9989	-5.89978	21.9948	-1.51766	26.8083	-1.73566	21.4017	-0.34788	26.7344
				-2.49622	28.2308	-0.99494	28.9995	-5.89911	21.9961	-1.517	26.8073	-1.735	21.4028	-0.34722	26.7324
				-2.49556	28.2318	-0.99427	28.9981	-5.89845	21.9962	-1.51633	26.8068	-1.73433	21.4031	-0.34655	26.7318
				-2.49489	28.2298	-0.9936	28.9977	-5.89778	22.0002	-1.51566	26.807	-1.73367	21.403	-0.34589	26.7295
				-2.49422	28.2287	-0.99294	28.9972	-5.89711	22.0019	-1.515	26.8085	-1.733	21.4065	-0.34522	26.7273
				-2.49356	28.2287	-0.99227	28.9978	-5.89645	22.0019	-1.51433	26.811	-1.73233	21.4085	-0.34455	26.7264
				-2.49289	28.2281	-0.9916	28.9988	-5.89578	22.0012	-1.51367	26.8129	-1.73167	21.4089	-0.34389	26.7248
				-2.49223	28.2281	-0.99094	28.9998	-5.89511	22.0047	-1.513	26.8125	-1.731	21.4071	-0.34322	26.7237
				-2.49156	28.2257	-0.99027	29.0041	-5.89445	22.0083	-1.51233	26.8095	-1.73033	21.4088	-0.34255	26.7267
				-2.49089	28.2256	-0.9896	29.0041	-5.89378	22.0121	-1.51167	26.8083	-1.72967	21.4112	-0.34189	26.7262
				-2.49023	28.2273	-0.98894	29.0048	-5.89311	22.0141	-1.511	26.8074	-1.729	21.414	-0.34122	26.7275
				-2.48956	28.2271	-0.98827	29.0085	-5.89245	22.0145	-1.51033	26.8072	-1.72833	21.4163	-0.34055	26.7261
				-2.48889	28.2264	-0.9876	29.0075	-5.89178	22.0136	-1.50967	26.8067	-1.72767	21.4159	-0.33989	26.7298
				-2.48823	28.2287	-0.98694	29.0072	-5.89111	22.0186	-1.509	26.8073	-1.727	21.4166	-0.33922	26.7286
				-2.48756	28.2301	-0.98627	29.0075	-5.89045	22.0197	-1.50833	26.807	-1.72633	21.417	-0.33855	26.7293
				-2.48689	28.2296	-0.98561	29.0086	-5.88978	22.022	-1.50767	26.8069	-1.72567	21.4173	-0.33789	26.7312
				-2.48623	28.2294	-0.98494	29.0088	-5.88911	22.0237	-1.507	26.8067	-1.725	21.4156	-0.33722	26.7341
				-2.48556	28.2284	-0.98427	29.0069	-5.88845	22.027	-1.50633	26.8074	-1.72433	21.4159	-0.33655	26.7347
				-2.48489	28.2299	-0.98361	29.0065	-5.88778	22.031	-1.50567	26.8056	-1.72367	21.4168	-0.33589	26.7345
				-2.48423	28.2278	-0.98294	29.0084	-5.88712	22.0316	-1.505	26.8037	-1.723	21.4164	-0.33522	26.7369
				-2.48356	28.2255	-0.98227	29.0042	-5.88645	22.0322	-1.50434	26.8038	-1.72234	21.4169	-0.33456	26.7366
				-2.48289	28.2284	-0.98161	29.0057	-5.88578	22.0324	-1.50367	26.8053	-1.72167	21.4177	-0.33389	26.735
				-2.48223	28.2303	-0.98094	29.0067	-5.88512	22.0325	-1.503	26.8081	-1.721	21.4149	-0.33322	26.7358
				-2.48156	28.2287	-0.98027	29.0034	-5.88445	22.0352	-1.50234	26.8092	-1.72034	21.414	-0.33256	26.7365
				-2.4809	28.2287	-0.97961	29.0013	-5.88378	22.0381	-1.50167	26.809	-1.71967	21.4143	-0.33189	26.7363
				-2.48023	28.231	-0.97894	28.9984	-5.88312	22.0416	-1.501	26.8091	-1.719	21.4148	-0.33122	26.737
				-2.47956	28.2281	-0.97827	28.997	-5.88245	22.0426	-1.50034	26.81	-1.71834	21.4152	-0.33056	26.7357
				-2.4789	28.2267	-0.97761	28.995	-5.88178	22.0429	-1.49967	26.8096	-1.71767	21.4129	-0.32989	26.7347
				-2.47823	28.227	-0.97694	28.9948	-5.88112	22.0454	-1.499	26.8108	-1.717	21.4148	-0.32922	26.7349
				-2.47756	28.2271	-0.97627	28.9959	-5.88045	22.0458	-1.49834	26.8114	-1.71634	21.4138	-0.32856	26.7336
				-2.4769	28.2262	-0.97561	28.9933	-5.87978	22.0492	-1.49767	26.8141	-1.71567	21.4131	-0.32789	26.734
				-2.47623	28.2281	-0.97494	28.9915	-5.87912	22.055	-1.497	26.8148	-1.715	21.4113	-0.32722	26.7329
				-2.47556	28.2314	-0.97428	28.992	-5.87845	22.0559	-1.49634	26.8146	-1.71434	21.4105	-0.32656	26.7324
				-2.4749	28.233	-0.97361	28.994	-5.87778	22.0588	-1.49567	26.8142	-1.71367	21.4104	-0.32589	26.7305
				-2.47423	28.2333	-0.97294	28.9914	-5.87712	22.0653	-1.49501	26.8148	-1.713	21.4112	-0.32523	26.7308
				-2.47356	28.2324	-0.97228	28.9928	-5.87645	22.0649	-1.49434	26.8144	-1.71234	21.4095	-0.32456	26.731
				-2.4729	28.2333	-0.97161	28.9954	-5.87578	22.0653	-1.49367	26.8148	-1.71167	21.4085	-0.32389	26.7301
				-2.47223	28.2359	-0.97094	28.999	-5.87512	22.0667	-1.49301	26.8164	-1.71101	21.4086	-0.32323	26.7299
				-2.47156	28.2354	-0.97028	29.0007	-5.87445	22.0705	-1.49234	26.8178	-1.71034	21.4087	-0.32256	26.7292
				-2.4709	28.2353	-0.96961	28.9997	-5.87379	22.0739	-1.49167	26.8152	-1.70967	21.4101	-0.32189	26.7277
				-2.47023	28.2356	-0.96894	29	-5.87312	22.0761	-1.49101	26.8128	-1.70901	21.4123	-0.32123	26.726
				-2.46956	28.2373	-0.96828	28.9995	-5.87245	22.0753	-1.49034	26.8113	-1.70834	21.413	-0.32056	26.7247
				-2.4689	28.2387	-0.96761	29.0024	-5.87179	22.077	-1.48967	26.8102	-1.70767	21.413	-0.31989	26.7246
				-2.46823	28.2376	-0.96694	29.0018	-5.87112	22.0761	-1.48901	26.8077	-1.70701	21.4129	-0.31923	26.7257
				-2.46757	28.2362	-0.96628	29.0021	-5.87045	22.0759	-1.48834	26.8071	-1.70634	21.4137	-0.31856	26.7258
				-2.4669	28.2354	-0.96561	29.0019	-5.86979	22.0808	-1.48767	26.8054	-1.70567	21.4147	-0.31789	26.7237
				-2.46623	28.2354	-0.96494	29.0014	-5.86912	22.0833	-1.48701	26.8035	-1.70501	21.4133	-0.31723	26.721
				-2.46557	28.2364	-0.96428	29.0024	-5.86845	22.0841	-1.48634	26.8001	-1.70434	21.4149	-0.31656	26.7205
				-2.4649	28.2363	-0.96361	29.0013	-5.86779	22.0893	-1.48567	26.7992	-1.70367	21.4156	-0.31589	26.7201
				-2.46423	28.2346	-0.96294	28.9988	-5.86712	22.091	-1.48501	26.7974	-1.70301	21.4148	-0.31523	26.7194
				-2.46357	28.2324	-0.96228	28.9969	-5.86645	22.0915	-1.48434	26.7954	-1.70234	21.4142	-0.31456	26.7183
				-2.4629	28.2326	-0.96161	28.9971	-5.86579	22.0951	-1.48368	26.7941	-1.70168	21.4114	-0.3139	26.719
				-2.46223	28.2313	-0.96095	28.9971	-5.86512	22.1001	-1.48301	26.796	-1.70101	21.4086	-0.31323	26.7212
				-2.46157	28.2297	-0.96028	28.9971	-5.86445	22.1028	-1.48234	26.7979	-1.70034	21.4064	-0.31256	26.7203
				-2.4609	28.2277	-0.95961	28.9976	-5.86379	22.1057	-1.48168	26.7974	-1.69968	21.4049	-0.3119	26.7223
				-2.46023	28.2291	-0.95895	28.9975	-5.86312	22.1085	-1.48101	26.7962	-1.69901	21.4061	-0.31123	26.7249
				-2.45957	28.2278	-0.95828	28.9985	-5.86245	22.1149	-1.48034	26.796	-1.69834	21.4052	-0.31056	26.726
				-2.4589	28.2288	-0.95761	29	-5.86179	22.1174	-1.47968	26.7979	-1.69768	21.4051	-0.3099	26.7258
				-2.45824	28.2294	-0.95695	29.0012	-5.86112	22.1164	-1.47901	26.8002	-1.69701	21.4039	-0.30923	26.7267
				-2.45757	28.2298	-0.95628	28.9997	-5.86046	22.1173	-1.47834	26.8054	-1.69634	21.4037	-0.30856	26.729
				-2.4569	28.2273	-0.95561	28.9995	-5.85979	22.1182	-1.47768	26.8064	-1.69568	21.4024	-0.3079	26.7281
				-2.45624	28.2273	-0.95495	29.0007	-5.85912	22.117	-1.47701	26.8046	-1.69501	21.4021	-0.30723	26.7277
				-2.45557	28.2271	-0.95428	29.0014	-5.85846	22.1177	-1.47634	26.8047	-1.69434	21.4032	-0.30656	26.7278
				-2.4549	28.2306	-0.95361	29.0023	-5.85779	22.1196	-1.47568	26.8075	-1.69368	21.4042	-0.3059	26.7286
				-2.45424	28.2327	-0.95295	29.0026	-5.85712	22.1206	-1.47501	26.8078	-1.69301	21.4045	-0.30523	26.7299
				-2.45357	28.232	-0.95228	29.0003	-5.85646	22.1213	-1.47435	26.8073	-1.69234	21.4046	-0.30456	26.7288
				-2.4529	28.2339	-0.95161	29.0019	-5.85579	22.1231	-1.47368	26.8081	-1.69168	21.4059	-0.3039	26.7284
				-2.45224	28.2337	-0.95095	29	-5.85512	22.1264	-1.47301	26.808	-1.69101	21.4073	-0.30323	26.7264
				-2.45157	28.2315	-0.95028	29	-5.85446	22.1277	-1.47235	26.8085	-1.69035	21.407	-0.30257	26.7241
				-2.4509	28.2334	-0.94962	28.996	-5.85379	22.1255	-1.47168	26.8077	-1.68968	21.4068	-0.3019	26.7244
				-2.45024	28.2361	-0.94895	28.9951	-5.85312	22.1275	-1.47101	26.8074	-1.68901	21.4049	-0.30123	26.7247
				-2.44957	28.2339	-0.94828	28.9963	-5.85246	22.1296	-1.47035	26.8053	-1.68835	21.406	-0.30057	26.7223
				-2.4489	28.2319	-0.94762	28.9957	-5.85179	22.1337	-1.46968	26.8041	-1.68768	21.4084	-0.2999	26.7224
				-2.44824	28.2328	-0.94695	28.9949	-5.85112	22.1353	-1.46901	26.8055	-1.68701	21.409	-0.29923	26.7228
				-2.44757	28.2329	-0.94628	28.9951	-5.85046	22.1418	-1.46835	26.8078	-1.68635	21.4078	-0.29857	26.7233
				-2.4469	28.2322	-0.94562	28.994	-5.84979	22.143	-1.46768	26.8065	-1.68568	21.4071	-0.2979	26.7248
				-2.44624	28.233	-0.94495	28.993	-5.84912	22.1463	-1.46701	26.8054	-1.68501	21.4075	-0.29723	26.7245
				-2.44557	28.2361	-0.94428	28.9919	-5.84846	22.148	-1.46635	26.8056	-1.68435	21.4088	-0.29657	26.7243
				-2.44491	28.2353	-0.94362	28.9913	-5.84779	22.1512	-1.46568	26.8047	-1.68368	21.4095	-0.2959	26.7246
				-2.44424	28.2348	-0.94295	28.9891	-5.84713	22.1523	-1.46502	26.8072	-1.68301	21.4069	-0.29523	26.7267
				-2.44357	28.2361	-0.94228	28.9881	-5.84646	22.1548	-1.46435	26.8091	-1.68235	21.4071	-0.29457	26.7272
				-2.44291	28.2363	-0.94162	28.9909	-5.84579	22.159	-1.46368	26.8102	-1.68168	21.4096	-0.2939	26.727
				-2.44224	28.2343	-0.94095	28.9893	-5.84513	22.1621	-1.46302	26.812	-1.68101	21.4114	-0.29324	26.727
				-2.44157	28.2341	-0.94028	28.987	-5.84446	22.1668	-1.46235	26.81	-1.68035	21.4123	-0.29257	26.7297
				-2.44091	28.2336	-0.93962	28.9862	-5.84379	22.1711	-1.46168	26.8094	-1.67968	21.4107	-0.2919	26.7303
				-2.44024	28.2338	-0.93895	28.9842	-5.84313	22.1709	-1.46102	26.8081	-1.67902	21.4088	-0.29124	26.7283
				-2.43957	28.234	-0.93829	28.9833	-5.84246	22.172	-1.46035	26.8064	-1.67835	21.4068	-0.29057	26.7273
				-2.43891	28.2318	-0.93762	28.9815	-5.84179	22.1768	-1.45968	26.8064	-1.67768	21.4084	-0.2899	26.7278
				-2.43824	28.2331	-0.93695	28.9805	-5.84113	22.1829	-1.45902	26.8082	-1.67702	21.4079	-0.28924	26.7289
				-2.43757	28.2345	-0.93629	28.9824	-5.84046	22.1864	-1.45835	26.8072	-1.67635	21.4074	-0.28857	26.7296
				-2.43691	28.2328	-0.93562	28.9813	-5.83979	22.1892	-1.45768	26.8078	-1.67568	21.408	-0.2879	26.7264
				-2.43624	28.2319	-0.93495	28.9815	-5.83913	22.1896	-1.45702	26.8081	-1.67502	21.4086	-0.28724	26.7262
				-2.43557	28.232	-0.93429	28.9814	-5.83846	22.1937	-1.45635	26.8068	-1.67435	21.4081	-0.28657	26.7271
				-2.43491	28.2327	-0.93362	28.9795	-5.83779	22.1973	-1.45569	26.8049	-1.67368	21.4072	-0.2859	26.7272
				-2.43424	28.2335	-0.93295	28.9789	-5.83713	22.2028	-1.45502	26.8019	-1.67302	21.4077	-0.28524	26.7234
				-2.43358	28.2317	-0.93229	28.981	-5.83646	22.2048	-1.45435	26.8015	-1.67235	21.407	-0.28457	26.7204
				-2.43291	28.2332	-0.93162	28.9795	-5.83579	22.207	-1.45369	26.8037	-1.67168	21.4058	-0.2839	26.7193
				-2.43224	28.2358	-0.93095	28.9807	-5.83513	22.2088	-1.45302	26.8057	-1.67102	21.4042	-0.28324	26.7184
				-2.43158	28.2373	-0.93029	28.9827	-5.83446	22.2113	-1.45235	26.8062	-1.67035	21.4057	-0.28257	26.721
				-2.43091	28.2393	-0.92962	28.9826	-5.8338	22.2115	-1.45169	26.8073	-1.66968	21.4068	-0.28191	26.7225
				-2.43024	28.2406	-0.92895	28.9838	-5.83313	22.2129	-1.45102	26.8063	-1.66902	21.4076	-0.28124	26.7203
				-2.42958	28.2383	-0.92829	28.9849	-5.83246	22.2143	-1.45035	26.8037	-1.66835	21.4073	-0.28057	26.7208
				-2.42891	28.2393	-0.92762	28.9868	-5.8318	22.2181	-1.44969	26.8054	-1.66769	21.4061	-0.27991	26.7231
				-2.42824	28.2385	-0.92695	28.9884	-5.83113	22.2197	-1.44902	26.8052	-1.66702	21.4059	-0.27924	26.723
				-2.42758	28.2374	-0.92629	28.9884	-5.83046	22.2205	-1.44835	26.805	-1.66635	21.4054	-0.27857	26.7207
				-2.42691	28.2348	-0.92562	28.99	-5.8298	22.2214	-1.44769	26.8042	-1.66569	21.4044	-0.27791	26.7215
				-2.42624	28.2337	-0.92496	28.9912	-5.82913	22.2221	-1.44702	26.8031	-1.66502	21.4023	-0.27724	26.721
				-2.42558	28.2335	-0.92429	28.9902	-5.82846	22.2221	-1.44636	26.8033	-1.66435	21.4011	-0.27657	26.7247
				-2.42491	28.2346	-0.92362	28.9913	-5.8278	22.223	-1.44569	26.8033	-1.66369	21.3996	-0.27591	26.7253
				-2.42424	28.2328	-0.92296	28.9936	-5.82713	22.2245	-1.44502	26.8026	-1.66302	21.4008	-0.27524	26.7242
				-2.42358	28.2308	-0.92229	28.993	-5.82646	22.2272	-1.44436	26.8016	-1.66235	21.4023	-0.27457	26.7252
				-2.42291	28.2307	-0.92162	28.9961	-5.8258	22.2302	-1.44369	26.8017	-1.66169	21.4031	-0.27391	26.7221
				-2.42225	28.2302	-0.92096	28.9958	-5.82513	22.2338	-1.44302	26.8037	-1.66102	21.4011	-0.27324	26.7205
				-2.42158	28.2308	-0.92029	28.9937	-5.82446	22.2369	-1.44236	26.8049	-1.66035	21.3995	-0.27258	26.721
				-2.42091	28.2322	-0.91962	28.9922	-5.8238	22.2408	-1.44169	26.806	-1.65969	21.3992	-0.27191	26.7201
				-2.42025	28.2297	-0.91896	28.9913	-5.82313	22.2437	-1.44102	26.8045	-1.65902	21.3988	-0.27124	26.7182
				-2.41958	28.23	-0.91829	28.9924	-5.82246	22.2448	-1.44036	26.8043	-1.65835	21.3978	-0.27058	26.7196
				-2.41891	28.2328	-0.91762	28.9944	-5.8218	22.2476	-1.43969	26.8044	-1.65769	21.3967	-0.26991	26.721
				-2.41825	28.2354	-0.91696	28.9943	-5.82113	22.2501	-1.43902	26.8057	-1.65702	21.3957	-0.26924	26.7196
				-2.41758	28.2369	-0.91629	28.995	-5.82047	22.2526	-1.43836	26.8066	-1.65636	21.3969	-0.26858	26.7192
				-2.41691	28.2354	-0.91562	28.9925	-5.8198	22.2563	-1.43769	26.8072	-1.65569	21.3992	-0.26791	26.7164
				-2.41625	28.233	-0.91496	28.9905	-5.81913	22.2611	-1.43702	26.8061	-1.65502	21.3991	-0.26724	26.7204
				-2.41558	28.2324	-0.91429	28.9905	-5.81847	22.2658	-1.43636	26.8042	-1.65436	21.3977	-0.26658	26.7236
				-2.41491	28.232	-0.91363	28.992	-5.8178	22.27	-1.43569	26.8047	-1.65369	21.3987	-0.26591	26.7257
				-2.41425	28.232	-0.91296	28.9927	-5.81713	22.2736	-1.43503	26.8045	-1.65302	21.3986	-0.26524	26.7278
				-2.41358	28.2327	-0.91229	28.9922	-5.81647	22.2773	-1.43436	26.8042	-1.65236	21.3968	-0.26458	26.7271
				-2.41291	28.2306	-0.91163	28.9915	-5.8158	22.2767	-1.43369	26.8028	-1.65169	21.3973	-0.26391	26.7274
				-2.41225	28.2312	-0.91096	28.9891	-5.81513	22.2776	-1.43303	26.8006	-1.65102	21.3968	-0.26324	26.729
				-2.41158	28.2329	-0.91029	28.9877	-5.81447	22.2819	-1.43236	26.8027	-1.65036	21.3993	-0.26258	26.7293
				-2.41092	28.2312	-0.90963	28.9866	-5.8138	22.2842	-1.43169	26.8031	-1.64969	21.4021	-0.26191	26.7254
				-2.41025	28.2309	-0.90896	28.9865	-5.81313	22.2871	-1.43103	26.8032	-1.64902	21.4032	-0.26125	26.7244
				-2.40958	28.2313	-0.90829	28.988	-5.81247	22.2916	-1.43036	26.8029	-1.64836	21.406	-0.26058	26.7232
				-2.40892	28.2322	-0.90763	28.989	-5.8118	22.295	-1.42969	26.8028	-1.64769	21.406	-0.25991	26.7235
				-2.40825	28.2322	-0.90696	28.9901	-5.81113	22.2973	-1.42903	26.8036	-1.64703	21.4081	-0.25925	26.7253
				-2.40758	28.2343	-0.90629	28.9902	-5.81047	22.2999	-1.42836	26.8047	-1.64636	21.4078	-0.25858	26.7251
				-2.40692	28.2334	-0.90563	28.9912	-5.8098	22.3001	-1.42769	26.8041	-1.64569	21.4058	-0.25791	26.7254
				-2.40625	28.2341	-0.90496	28.9886	-5.80913	22.3027	-1.42703	26.8037	-1.64503	21.4043	-0.25725	26.7239
				-2.40558	28.2327	-0.90429	28.9865	-5.80847	22.3016	-1.42636	26.8047	-1.64436	21.4038	-0.25658	26.7237
				-2.40492	28.2314	-0.90363	28.987	-5.8078	22.3004	-1.4257	26.8045	-1.64369	21.4052	-0.25591	26.7241
				-2.40425	28.2309	-0.90296	28.9896	-5.80714	22.3037	-1.42503	26.8049	-1.64303	21.4064	-0.25525	26.7245
				-2.40358	28.2289	-0.90229	28.9899	-5.80647	22.3052	-1.42436	26.8045	-1.64236	21.4078	-0.25458	26.7214
				-2.40292	28.2288	-0.90163	28.9906	-5.8058	22.3071	-1.4237	26.8047	-1.64169	21.4063	-0.25391	26.7224
				-2.40225	28.2294	-0.90096	28.9914	-5.80514	22.3106	-1.42303	26.8041	-1.64103	21.4072	-0.25325	26.7261
				-2.40158	28.227	-0.9003	28.99	-5.80447	22.3116	-1.42236	26.8041	-1.64036	21.4086	-0.25258	26.7286
				-2.40092	28.2256	-0.89963	28.9884	-5.8038	22.3114	-1.4217	26.805	-1.63969	21.4099	-0.25191	26.728
				-2.40025	28.224	-0.89896	28.9883	-5.80314	22.3137	-1.42103	26.8046	-1.63903	21.4106	-0.25125	26.7287
				-2.39959	28.2242	-0.8983	28.9875	-5.80247	22.3147	-1.42036	26.807	-1.63836	21.41	-0.25058	26.7278
				-2.39892	28.2246	-0.89763	28.9856	-5.8018	22.3141	-1.4197	26.8078	-1.63769	21.4114	-0.24992	26.7273
				-2.39825	28.2254	-0.89696	28.9838	-5.80114	22.314	-1.41903	26.8066	-1.63703	21.4146	-0.24925	26.7267
				-2.39759	28.2252	-0.8963	28.9848	-5.80047	22.3161	-1.41836	26.8054	-1.63636	21.4161	-0.24858	26.7284
				-2.39692	28.2242	-0.89563	28.9846	-5.7998	22.3188	-1.4177	26.8051	-1.6357	21.4155	-0.24792	26.729
				-2.39625	28.2249	-0.89496	28.9847	-5.79914	22.3215	-1.41703	26.8057	-1.63503	21.4156	-0.24725	26.73
				-2.39559	28.2274	-0.8943	28.9849	-5.79847	22.3231	-1.41637	26.8041	-1.63436	21.4155	-0.24658	26.7302
				-2.39492	28.2289	-0.89363	28.9836	-5.7978	22.3275	-1.4157	26.8051	-1.6337	21.4147	-0.24592	26.7311
				-2.39425	28.2276	-0.89296	28.9859	-5.79714	22.3297	-1.41503	26.8062	-1.63303	21.4136	-0.24525	26.7307
				-2.39359	28.2251	-0.8923	28.9868	-5.79647	22.3307	-1.41437	26.8031	-1.63236	21.4098	-0.24458	26.7304
				-2.39292	28.2281	-0.89163	28.9885	-5.79581	22.3336	-1.4137	26.8029	-1.6317	21.4076	-0.24392	26.73
				-2.39225	28.2294	-0.89096	28.9884	-5.79514	22.334	-1.41303	26.8034	-1.63103	21.4063	-0.24325	26.7297
				-2.39159	28.2309	-0.8903	28.988	-5.79447	22.3354	-1.41237	26.8031	-1.63036	21.4049	-0.24258	26.7316
				-2.39092	28.2324	-0.88963	28.9883	-5.79381	22.3378	-1.4117	26.8029	-1.6297	21.4039	-0.24192	26.7304
				-2.39025	28.232	-0.88897	28.9908	-5.79314	22.3403	-1.41103	26.804	-1.62903	21.4028	-0.24125	26.7299
				-2.38959	28.2306	-0.8883	28.9915	-5.79247	22.3418	-1.41037	26.8051	-1.62836	21.4031	-0.24059	26.7282
				-2.38892	28.2326	-0.88763	28.9942	-5.79181	22.3455	-1.4097	26.8067	-1.6277	21.4042	-0.23992	26.7254
				-2.38826	28.2328	-0.88697	28.9945	-5.79114	22.3473	-1.40903	26.806	-1.62703	21.4032	-0.23925	26.7244
				-2.38759	28.2332	-0.8863	28.9935	-5.79047	22.3492	-1.40837	26.8056	-1.62636	21.402	-0.23859	26.7264
				-2.38692	28.2324	-0.88563	28.9932	-5.78981	22.3516	-1.4077	26.805	-1.6257	21.4023	-0.23792	26.7292
				-2.38626	28.2316	-0.88497	28.9931	-5.78914	22.3534	-1.40704	26.8038	-1.62503	21.4	-0.23725	26.7294
				-2.38559	28.2326	-0.8843	28.9935	-5.78847	22.3556	-1.40637	26.8028	-1.62437	21.4005	-0.23659	26.7298
				-2.38492	28.2332	-0.88363	28.9922	-5.78781	22.3586	-1.4057	26.8024	-1.6237	21.4014	-0.23592	26.7317
				-2.38426	28.2323	-0.88297	28.9905	-5.78714	22.3614	-1.40504	26.8038	-1.62303	21.4012	-0.23525	26.7333
				-2.38359	28.2327	-0.8823	28.9898	-5.78647	22.3662	-1.40437	26.8035	-1.62237	21.4021	-0.23459	26.7331
				-2.38292	28.2299	-0.88163	28.9876	-5.78581	22.3703	-1.4037	26.8032	-1.6217	21.4034	-0.23392	26.7328
				-2.38226	28.2276	-0.88097	28.9867	-5.78514	22.3751	-1.40304	26.8017	-1.62103	21.4055	-0.23325	26.7341
				-2.38159	28.2264	-0.8803	28.9859	-5.78447	22.3785	-1.40237	26.8013	-1.62037	21.4048	-0.23259	26.7331
				-2.38092	28.2256	-0.87963	28.9853	-5.78381	22.3812	-1.4017	26.8032	-1.6197	21.4017	-0.23192	26.7361
				-2.38026	28.2251	-0.87897	28.9861	-5.78314	22.385	-1.40104	26.8047	-1.61903	21.4011	-0.23125	26.736
				-2.37959	28.2272	-0.8783	28.9847	-5.78248	22.3907	-1.40037	26.806	-1.61837	21.4003	-0.23059	26.7364
				-2.37892	28.2285	-0.87763	28.983	-5.78181	22.3922	-1.3997	26.8059	-1.6177	21.3989	-0.22992	26.7339
				-2.37826	28.2284	-0.87697	28.9811	-5.78114	22.3948	-1.39904	26.806	-1.61703	21.3997	-0.22926	26.7307
				-2.37759	28.2286	-0.8763	28.9799	-5.78048	22.3948	-1.39837	26.8053	-1.61637	21.4031	-0.22859	26.7274
				-2.37693	28.2286	-0.87564	28.9789	-5.77981	22.3968	-1.3977	26.8062	-1.6157	21.4041	-0.22792	26.7239
				-2.37626	28.2282	-0.87497	28.9789	-5.77914	22.4002	-1.39704	26.8074	-1.61503	21.4038	-0.22726	26.7223
				-2.37559	28.2274	-0.8743	28.9795	-5.77848	22.4032	-1.39637	26.8081	-1.61437	21.4052	-0.22659	26.7208
				-2.37493	28.225	-0.87364	28.979	-5.77781	22.4039	-1.39571	26.8076	-1.6137	21.4037	-0.22592	26.7203
				-2.37426	28.2245	-0.87297	28.9783	-5.77714	22.4061	-1.39504	26.8086	-1.61304	21.4033	-0.22526	26.7214
				-2.37359	28.2229	-0.8723	28.978	-5.77648	22.4079	-1.39437	26.8105	-1.61237	21.4045	-0.22459	26.7215
				-2.37293	28.2235	-0.87164	28.9796	-5.77581	22.4104	-1.39371	26.8089	-1.6117	21.406	-0.22392	26.7211
				-2.37226	28.2238	-0.87097	28.9807	-5.77514	22.411	-1.39304	26.8077	-1.61104	21.4077	-0.22326	26.7202
				-2.37159	28.2213	-0.8703	28.9813	-5.77448	22.4147	-1.39237	26.8074	-1.61037	21.408	-0.22259	26.7215
				-2.37093	28.2201	-0.86964	28.9816	-5.77381	22.4154	-1.39171	26.8066	-1.6097	21.4084	-0.22192	26.7209
				-2.37026	28.2176	-0.86897	28.982	-5.77314	22.4195	-1.39104	26.805	-1.60904	21.4085	-0.22126	26.7227
				-2.36959	28.2185	-0.8683	28.9814	-5.77248	22.4226	-1.39037	26.8041	-1.60837	21.4073	-0.22059	26.7265
				-2.36893	28.2188	-0.86764	28.981	-5.77181	22.4271	-1.38971	26.8053	-1.6077	21.4043	-0.21993	26.7264
				-2.36826	28.2199	-0.86697	28.9812	-5.77114	22.4292	-1.38904	26.8045	-1.60704	21.4047	-0.21926	26.7272
				-2.36759	28.2221	-0.8663	28.9821	-5.77048	22.4279	-1.38837	26.8014	-1.60637	21.4048	-0.21859	26.7285
				-2.36693	28.2203	-0.86564	28.9819	-5.76981	22.4286	-1.38771	26.8	-1.6057	21.4059	-0.21793	26.7275
				-2.36626	28.2208	-0.86497	28.9815	-5.76915	22.4318	-1.38704	26.7988	-1.60504	21.4059	-0.21726	26.726
				-2.3656	28.2229	-0.86431	28.9841	-5.76848	22.4343	-1.38638	26.7978	-1.60437	21.4058	-0.21659	26.7245
				-2.36493	28.2213	-0.86364	28.9842	-5.76781	22.4365	-1.38571	26.7989	-1.6037	21.4056	-0.21593	26.7248
				-2.36426	28.2203	-0.86297	28.9855	-5.76715	22.4382	-1.38504	26.7998	-1.60304	21.4034	-0.21526	26.7247
				-2.3636	28.2219	-0.86231	28.9848	-5.76648	22.44	-1.38438	26.7986	-1.60237	21.4036	-0.21459	26.723
				-2.36293	28.221	-0.86164	28.9857	-5.76581	22.4428	-1.38371	26.7987	-1.60171	21.4062	-0.21393	26.724
				-2.36226	28.2203	-0.86097	28.9867	-5.76515	22.4446	-1.38304	26.7985	-1.60104	21.4064	-0.21326	26.7244
				-2.3616	28.2195	-0.86031	28.9861	-5.76448	22.4444	-1.38238	26.7991	-1.60037	21.4089	-0.21259	26.7225
				-2.36093	28.2169	-0.85964	28.9847	-5.76381	22.4453	-1.38171	26.7977	-1.59971	21.4117	-0.21193	26.7207
				-2.36026	28.2173	-0.85897	28.9856	-5.76315	22.4448	-1.38104	26.7973	-1.59904	21.4128	-0.21126	26.7217
				-2.3596	28.2162	-0.85831	28.9862	-5.76248	22.4492	-1.38038	26.8001	-1.59837	21.4134	-0.21059	26.72
				-2.35893	28.2164	-0.85764	28.9865	-5.76181	22.4524	-1.37971	26.8001	-1.59771	21.4133	-0.20993	26.7229
				-2.35826	28.2169	-0.85697	28.987	-5.76115	22.4558	-1.37904	26.7995	-1.59704	21.4127	-0.20926	26.7255
				-2.3576	28.2191	-0.85631	28.9873	-5.76048	22.459	-1.37838	26.7989	-1.59637	21.4108	-0.2086	26.727
				-2.35693	28.2203	-0.85564	28.9876	-5.75981	22.4638	-1.37771	26.7989	-1.59571	21.4093	-0.20793	26.7299
				-2.35626	28.2206	-0.85497	28.9857	-5.75915	22.4664	-1.37705	26.7978	-1.59504	21.4071	-0.20726	26.7278
				-2.3556	28.2182	-0.85431	28.985	-5.75848	22.4693	-1.37638	26.7975	-1.59437	21.4071	-0.2066	26.7276
				-2.35493	28.2176	-0.85364	28.9833	-5.75782	22.472	-1.37571	26.7978	-1.59371	21.4082	-0.20593	26.7291
				-2.35427	28.2192	-0.85298	28.9844	-5.75715	22.4752	-1.37505	26.7994	-1.59304	21.4083	-0.20526	26.7301
				-2.3536	28.218	-0.85231	28.9857	-5.75648	22.4788	-1.37438	26.8008	-1.59237	21.4087	-0.2046	26.7294
				-2.35293	28.2177	-0.85164	28.9867	-5.75582	22.4832	-1.37371	26.8023	-1.59171	21.4077	-0.20393	26.7297
				-2.35227	28.2163	-0.85098	28.9871	-5.75515	22.4851	-1.37305	26.8026	-1.59104	21.407	-0.20326	26.7291
				-2.3516	28.2165	-0.85031	28.9862	-5.75448	22.4865	-1.37238	26.804	-1.59038	21.4052	-0.2026	26.7283
				-2.35093	28.2176	-0.84964	28.9843	-5.75382	22.4884	-1.37171	26.8035	-1.58971	21.4048	-0.20193	26.7273
				-2.35027	28.2172	-0.84898	28.9841	-5.75315	22.4887	-1.37105	26.8058	-1.58904	21.4037	-0.20126	26.7251
				-2.3496	28.2198	-0.84831	28.9842	-5.75248	22.4878	-1.37038	26.8087	-1.58838	21.4053	-0.2006	26.7235
				-2.34893	28.2197	-0.84764	28.9836	-5.75182	22.486	-1.36971	26.8101	-1.58771	21.4073	-0.19993	26.7225
				-2.34827	28.2182	-0.84698	28.9832	-5.75115	22.4868	-1.36905	26.8108	-1.58704	21.4108	-0.19927	26.7248
				-2.3476	28.2191	-0.84631	28.984	-5.75048	22.4893	-1.36838	26.8107	-1.58638	21.412	-0.1986	26.7262
				-2.34693	28.2212	-0.84564	28.9841	-5.74982	22.4911	-1.36772	26.8108	-1.58571	21.4121	-0.19793	26.7246
				-2.34627	28.2199	-0.84498	28.9858	-5.74915	22.4927	-1.36705	26.8115	-1.58504	21.412	-0.19727	26.7222
				-2.3456	28.2196	-0.84431	28.9821	-5.74848	22.4934	-1.36638	26.8119	-1.58438	21.4111	-0.1966	26.7213
				-2.34493	28.2188	-0.84364	28.9805	-5.74782	22.4946	-1.36572	26.8132	-1.58371	21.4104	-0.19593	26.7231
				-2.34427	28.219	-0.84298	28.9809	-5.74715	22.496	-1.36505	26.8138	-1.58304	21.4095	-0.19527	26.7257
				-2.3436	28.2183	-0.84231	28.9817	-5.74648	22.4981	-1.36438	26.813	-1.58238	21.4094	-0.1946	26.7283
				-2.34294	28.2166	-0.84164	28.9807	-5.74582	22.5023	-1.36372	26.8114	-1.58171	21.4084	-0.19393	26.7281
				-2.34227	28.2156	-0.84098	28.9806	-5.74515	22.5074	-1.36305	26.8122	-1.58104	21.4067	-0.19327	26.7308
				-2.3416	28.2135	-0.84031	28.9807	-5.74449	22.5105	-1.36238	26.8115	-1.58038	21.4056	-0.1926	26.7336
				-2.34094	28.2107	-0.83965	28.9832	-5.74382	22.5136	-1.36172	26.8106	-1.57971	21.4058	-0.19193	26.7341
				-2.34027	28.2108	-0.83898	28.984	-5.74315	22.5166	-1.36105	26.8085	-1.57905	21.4058	-0.19127	26.7332
				-2.3396	28.2109	-0.83831	28.9851	-5.74249	22.5198	-1.36038	26.8086	-1.57838	21.4053	-0.1906	26.7333
				-2.33894	28.211	-0.83765	28.9852	-5.74182	22.5215	-1.35972	26.8077	-1.57771	21.4044	-0.18993	26.7321
				-2.33827	28.2113	-0.83698	28.9843	-5.74115	22.5238	-1.35905	26.8074	-1.57705	21.4047	-0.18927	26.7324
				-2.3376	28.2124	-0.83631	28.9858	-5.74049	22.5274	-1.35838	26.8091	-1.57638	21.4059	-0.1886	26.73
				-2.33694	28.2134	-0.83565	28.9883	-5.73982	22.5275	-1.35772	26.8078	-1.57571	21.4078	-0.18794	26.7277
				-2.33627	28.2154	-0.83498	28.9909	-5.73915	22.5303	-1.35705	26.8056	-1.57505	21.4093	-0.18727	26.7294
				-2.3356	28.2158	-0.83431	28.9923	-5.73849	22.5327	-1.35639	26.8041	-1.57438	21.4113	-0.1866	26.7294
				-2.33494	28.2159	-0.83365	28.9938	-5.73782	22.5357	-1.35572	26.8065	-1.57371	21.4123	-0.18594	26.7284
				-2.33427	28.2157	-0.83298	28.9935	-5.73715	22.5359	-1.35505	26.8062	-1.57305	21.4129	-0.18527	26.7284
				-2.3336	28.2155	-0.83231	28.9929	-5.73649	22.538	-1.35439	26.8046	-1.57238	21.4136	-0.1846	26.7266
				-2.33294	28.2182	-0.83165	28.991	-5.73582	22.54	-1.35372	26.8044	-1.57171	21.4146	-0.18394	26.7247
				-2.33227	28.2207	-0.83098	28.9906	-5.73515	22.5412	-1.35305	26.8038	-1.57105	21.4135	-0.18327	26.7222
				-2.3316	28.2218	-0.83031	28.9901	-5.73449	22.542	-1.35239	26.805	-1.57038	21.4132	-0.1826	26.7207
				-2.33094	28.2229	-0.82965	28.9877	-5.73382	22.5435	-1.35172	26.8023	-1.56972	21.4135	-0.18194	26.7197
				-2.33027	28.2218	-0.82898	28.9866	-5.73315	22.5441	-1.35105	26.8015	-1.56905	21.4136	-0.18127	26.7188
				-2.32961	28.2202	-0.82832	28.9879	-5.73249	22.5456	-1.35039	26.8009	-1.56838	21.4115	-0.1806	26.7194
				-2.32894	28.2209	-0.82765	28.9871	-5.73182	22.5488	-1.34972	26.799	-1.56772	21.4094	-0.17994	26.719
				-2.32827	28.221	-0.82698	28.986	-5.73116	22.5486	-1.34905	26.8001	-1.56705	21.409	-0.17927	26.7178
				-2.32761	28.2207	-0.82632	28.9837	-5.73049	22.5489	-1.34839	26.8021	-1.56638	21.4071	-0.1786	26.7177
				-2.32694	28.2196	-0.82565	28.9845	-5.72982	22.5494	-1.34772	26.8021	-1.56572	21.4047	-0.17794	26.7187
				-2.32627	28.2212	-0.82498	28.9848	-5.72916	22.5529	-1.34706	26.8033	-1.56505	21.4042	-0.17727	26.7158
				-2.32561	28.223	-0.82432	28.9869	-5.72849	22.5535	-1.34639	26.8039	-1.56438	21.4045	-0.17661	26.7157
				-2.32494	28.2225	-0.82365	28.9862	-5.72782	22.5534	-1.34572	26.8017	-1.56372	21.4037	-0.17594	26.7152
				-2.32427	28.2194	-0.82298	28.9858	-5.72716	22.5558	-1.34506	26.8004	-1.56305	21.4037	-0.17527	26.7159
				-2.32361	28.2193	-0.82232	28.9877	-5.72649	22.5573	-1.34439	26.802	-1.56238	21.4041	-0.17461	26.7166
				-2.32294	28.219	-0.82165	28.9879	-5.72582	22.559	-1.34372	26.8039	-1.56172	21.4028	-0.17394	26.7168
				-2.32227	28.2182	-0.82098	28.9885	-5.72516	22.5587	-1.34306	26.8044	-1.56105	21.4017	-0.17327	26.7166
				-2.32161	28.2183	-0.82032	28.9855	-5.72449	22.5615	-1.34239	26.8044	-1.56038	21.4005	-0.17261	26.718
				-2.32094	28.2187	-0.81965	28.9833	-5.72382	22.5648	-1.34172	26.8038	-1.55972	21.4008	-0.17194	26.7203
				-2.32028	28.2162	-0.81898	28.9827	-5.72316	22.5674	-1.34106	26.8034	-1.55905	21.401	-0.17127	26.7233
				-2.31961	28.2174	-0.81832	28.9856	-5.72249	22.5709	-1.34039	26.8027	-1.55839	21.4011	-0.17061	26.7251
				-2.31894	28.2176	-0.81765	28.9852	-5.72182	22.5748	-1.33972	26.8033	-1.55772	21.4022	-0.16994	26.7219
				-2.31828	28.2174	-0.81698	28.984	-5.72116	22.5764	-1.33906	26.8035	-1.55705	21.4035	-0.16927	26.7198
				-2.31761	28.2188	-0.81632	28.984	-5.72049	22.5777	-1.33839	26.8011	-1.55639	21.4036	-0.16861	26.7185
				-2.31694	28.2172	-0.81565	28.9843	-5.71983	22.5811	-1.33773	26.8028	-1.55572	21.4035	-0.16794	26.7188
				-2.31628	28.2179	-0.81499	28.9849	-5.71916	22.5842	-1.33706	26.8046	-1.55505	21.4026	-0.16728	26.7193
				-2.31561	28.2168	-0.81432	28.9844	-5.71849	22.5854	-1.33639	26.8052	-1.55439	21.4026	-0.16661	26.7202
				-2.31494	28.2152	-0.81365	28.9806	-5.71783	22.5892	-1.33573	26.8042	-1.55372	21.4013	-0.16594	26.7218
				-2.31428	28.2134	-0.81299	28.9804	-5.71716	22.5934	-1.33506	26.8043	-1.55305	21.4003	-0.16528	26.7211
				-2.31361	28.213	-0.81232	28.9812	-5.71649	22.5965	-1.33439	26.8061	-1.55239	21.4011	-0.16461	26.7199
				-2.31294	28.2116	-0.81165	28.9824	-5.71583	22.5978	-1.33373	26.8064	-1.55172	21.4021	-0.16394	26.7211
				-2.31228	28.2122	-0.81099	28.9815	-5.71516	22.6016	-1.33306	26.8056	-1.55105	21.4014	-0.16328	26.7203
				-2.31161	28.2117	-0.81032	28.9807	-5.71449	22.6031	-1.33239	26.8057	-1.55039	21.4014	-0.16261	26.7197
				-2.31094	28.211	-0.80965	28.9798	-5.71383	22.6051	-1.33173	26.8053	-1.54972	21.3999	-0.16194	26.7217
				-2.31028	28.2128	-0.80899	28.9797	-5.71316	22.6066	-1.33106	26.804	-1.54905	21.399	-0.16128	26.7225
				-2.30961	28.2111	-0.80832	28.9782	-5.71249	22.6086	-1.33039	26.8046	-1.54839	21.3982	-0.16061	26.7212
				-2.30894	28.2102	-0.80765	28.9789	-5.71183	22.6107	-1.32973	26.806	-1.54772	21.3982	-0.15994	26.7224
				-2.30828	28.2091	-0.80699	28.9786	-5.71116	22.6123	-1.32906	26.8062	-1.54706	21.3996	-0.15928	26.7229
				-2.30761	28.2099	-0.80632	28.9772	-5.71049	22.614	-1.3284	26.8078	-1.54639	21.4006	-0.15861	26.7215
				-2.30695	28.2088	-0.80565	28.9776	-5.70983	22.6162	-1.32773	26.8085	-1.54572	21.4018	-0.15794	26.7218
				-2.30628	28.2072	-0.80499	28.9786	-5.70916	22.6194	-1.32706	26.8086	-1.54506	21.4025	-0.15728	26.7211
				-2.30561	28.208	-0.80432	28.9793	-5.70849	22.6205	-1.3264	26.8079	-1.54439	21.4036	-0.15661	26.7226
				-2.30495	28.2113	-0.80366	28.9801	-5.70783	22.6225	-1.32573	26.8064	-1.54372	21.4055	-0.15595	26.7232
				-2.30428	28.2128	-0.80299	28.9792	-5.70716	22.6239	-1.32506	26.8053	-1.54306	21.406	-0.15528	26.725
				-2.30361	28.2116	-0.80232	28.9802	-5.7065	22.6244	-1.3244	26.8053	-1.54239	21.408	-0.15461	26.7228
				-2.30295	28.2109	-0.80166	28.9811	-5.70583	22.6262	-1.32373	26.8048	-1.54172	21.4082	-0.15395	26.7191
				-2.30228	28.2095	-0.80099	28.9789	-5.70516	22.6306	-1.32306	26.8056	-1.54106	21.4066	-0.15328	26.7189
				-2.30161	28.2095	-0.80032	28.977	-5.7045	22.6327	-1.3224	26.808	-1.54039	21.4072	-0.15261	26.7197
				-2.30095	28.2104	-0.79966	28.977	-5.70383	22.6327	-1.32173	26.8072	-1.53972	21.409	-0.15195	26.7205
				-2.30028	28.209	-0.79899	28.9773	-5.70316	22.6343	-1.32106	26.8059	-1.53906	21.4097	-0.15128	26.7208
				-2.29961	28.2105	-0.79832	28.9781	-5.7025	22.636	-1.3204	26.8042	-1.53839	21.408	-0.15061	26.7221
				-2.29895	28.21	-0.79766	28.9779	-5.70183	22.6388	-1.31973	26.8011	-1.53772	21.4058	-0.14995	26.7211
				-2.29828	28.2098	-0.79699	28.9783	-5.70116	22.6412	-1.31906	26.7975	-1.53706	21.4043	-0.14928	26.7229
				-2.29762	28.2112	-0.79632	28.9779	-5.7005	22.6442	-1.3184	26.797	-1.53639	21.4032	-0.14861	26.7244
				-2.29695	28.2096	-0.79566	28.9778	-5.69983	22.6475	-1.31773	26.7984	-1.53573	21.4018	-0.14795	26.7245
				-2.29628	28.2095	-0.79499	28.979	-5.69916	22.6486	-1.31707	26.7997	-1.53506	21.4023	-0.14728	26.7216
				-2.29562	28.2087	-0.79432	28.9786	-5.6985	22.652	-1.3164	26.8005	-1.53439	21.4031	-0.14662	26.7193
				-2.29495	28.2103	-0.79366	28.9788	-5.69783	22.6536	-1.31573	26.8011	-1.53373	21.4012	-0.14595	26.7199
				-2.29428	28.2103	-0.79299	28.981	-5.69716	22.6551	-1.31507	26.7987	-1.53306	21.4019	-0.14528	26.7217
				-2.29362	28.2102	-0.79233	28.9833	-5.6965	22.654	-1.3144	26.7965	-1.53239	21.4026	-0.14462	26.7237
				-2.29295	28.2105	-0.79166	28.9847	-5.69583	22.6573	-1.31373	26.7942	-1.53173	21.403	-0.14395	26.723
				-2.29228	28.2097	-0.79099	28.9836	-5.69517	22.6596	-1.31307	26.7948	-1.53106	21.4013	-0.14328	26.7234
				-2.29162	28.2092	-0.79033	28.9818	-5.6945	22.6618	-1.3124	26.7968	-1.53039	21.4013	-0.14262	26.7255
				-2.29095	28.2102	-0.78966	28.9813	-5.69383	22.6655	-1.31173	26.8001	-1.52973	21.4036	-0.14195	26.7244
				-2.29028	28.2108	-0.78899	28.9829	-5.69317	22.6665	-1.31107	26.8017	-1.52906	21.4053	-0.14128	26.7258
				-2.28962	28.2124	-0.78833	28.984	-5.6925	22.6671	-1.3104	26.8023	-1.52839	21.4066	-0.14062	26.7276
				-2.28895	28.2122	-0.78766	28.9844	-5.69183	22.6669	-1.30973	26.8024	-1.52773	21.4092	-0.13995	26.727
				-2.28828	28.2124	-0.78699	28.985	-5.69117	22.6681	-1.30907	26.8033	-1.52706	21.4109	-0.13928	26.7271
				-2.28762	28.2113	-0.78633	28.9836	-5.6905	22.6697	-1.3084	26.804	-1.52639	21.4101	-0.13862	26.7283
				-2.28695	28.2116	-0.78566	28.9815	-5.68983	22.6716	-1.30774	26.8045	-1.52573	21.4101	-0.13795	26.7298
				-2.28628	28.2115	-0.78499	28.9815	-5.68917	22.6734	-1.30707	26.8052	-1.52506	21.411	-0.13728	26.7287
				-2.28562	28.2122	-0.78433	28.9821	-5.6885	22.6761	-1.3064	26.8066	-1.5244	21.4114	-0.13662	26.7259
				-2.28495	28.2143	-0.78366	28.9835	-5.68783	22.6786	-1.30574	26.8083	-1.52373	21.4118	-0.13595	26.7239
				-2.28429	28.2153	-0.78299	28.9847	-5.68717	22.6807	-1.30507	26.809	-1.52306	21.4134	-0.13529	26.7236
				-2.28362	28.2143	-0.78233	28.9851	-5.6865	22.6842	-1.3044	26.8084	-1.5224	21.414	-0.13462	26.7208
				-2.28295	28.216	-0.78166	28.9846	-5.68583	22.6852	-1.30374	26.8085	-1.52173	21.4147	-0.13395	26.7199
				-2.28229	28.2173	-0.78099	28.9838	-5.68517	22.6869	-1.30307	26.8071	-1.52106	21.4131	-0.13329	26.7188
				-2.28162	28.2153	-0.78033	28.983	-5.6845	22.6904	-1.3024	26.8064	-1.5204	21.413	-0.13262	26.7181
				-2.28095	28.2143	-0.77966	28.982	-5.68383	22.6931	-1.30174	26.8049	-1.51973	21.4134	-0.13195	26.7185
				-2.28029	28.2153	-0.779	28.9813	-5.68317	22.6942	-1.30107	26.8034	-1.51906	21.4113	-0.13129	26.7193
				-2.27962	28.2169	-0.77833	28.9832	-5.6825	22.694	-1.3004	26.8005	-1.5184	21.4105	-0.13062	26.7185
				-2.27895	28.2172	-0.77766	28.9838	-5.68184	22.695	-1.29974	26.7992	-1.51773	21.4109	-0.12995	26.7157
				-2.27829	28.2196	-0.777	28.9847	-5.68117	22.6979	-1.29907	26.7978	-1.51706	21.4089	-0.12929	26.7143
				-2.27762	28.2214	-0.77633	28.9847	-5.6805	22.6982	-1.29841	26.7975	-1.5164	21.4072	-0.12862	26.7156
				-2.27695	28.2216	-0.77566	28.9851	-5.67984	22.6999	-1.29774	26.797	-1.51573	21.4052	-0.12795	26.7171
				-2.27629	28.2224	-0.775	28.9831	-5.67917	22.7047	-1.29707	26.7957	-1.51506	21.4036	-0.12729	26.7174
				-2.27562	28.2222	-0.77433	28.9845	-5.6785	22.7054	-1.29641	26.7955	-1.5144	21.4013	-0.12662	26.7178
				-2.27495	28.2214	-0.77366	28.9871	-5.67784	22.7066	-1.29574	26.794	-1.51373	21.3998	-0.12595	26.717
				-2.27429	28.2227	-0.773	28.9872	-5.67717	22.7093	-1.29507	26.794	-1.51307	21.4012	-0.12529	26.7151
				-2.27362	28.2234	-0.77233	28.9895	-5.6765	22.7116	-1.29441	26.7941	-1.5124	21.4026	-0.12462	26.7134
				-2.27296	28.2251	-0.77166	28.9906	-5.67584	22.7133	-1.29374	26.7935	-1.51173	21.402	-0.12396	26.7104
				-2.27229	28.2262	-0.771	28.9896	-5.67517	22.7172	-1.29307	26.7939	-1.51107	21.4023	-0.12329	26.7077
				-2.27162	28.2275	-0.77033	28.9882	-5.6745	22.7218	-1.29241	26.7961	-1.5104	21.4029	-0.12262	26.7077
				-2.27096	28.2285	-0.76966	28.9849	-5.67384	22.7263	-1.29174	26.7981	-1.50973	21.4025	-0.12196	26.7101
				-2.27029	28.2277	-0.769	28.9812	-5.67317	22.7288	-1.29107	26.7993	-1.50907	21.4034	-0.12129	26.7131
				-2.26962	28.2258	-0.76833	28.9801	-5.6725	22.7307	-1.29041	26.7997	-1.5084	21.4048	-0.12062	26.7119
				-2.26896	28.2233	-0.76767	28.9779	-5.67184	22.732	-1.28974	26.8005	-1.50773	21.408	-0.11996	26.7096
				-2.26829	28.2222	-0.767	28.9755	-5.67117	22.7346	-1.28908	26.7989	-1.50707	21.409	-0.11929	26.7099
				-2.26762	28.2225	-0.76633	28.975	-5.6705	22.7339	-1.28841	26.798	-1.5064	21.409	-0.11862	26.7104
				-2.26696	28.2225	-0.76567	28.9739	-5.66984	22.7374	-1.28774	26.7977	-1.50573	21.4105	-0.11796	26.708
				-2.26629	28.2222	-0.765	28.9725	-5.66917	22.7402	-1.28708	26.7992	-1.50507	21.4108	-0.11729	26.7106
				-2.26562	28.2207	-0.76433	28.9717	-5.66851	22.7401	-1.28641	26.8002	-1.5044	21.4115	-0.11662	26.7109
				-2.26496	28.2203	-0.76367	28.9691	-5.66784	22.7423	-1.28574	26.7982	-1.50374	21.4097	-0.11596	26.7139
				-2.26429	28.2197	-0.763	28.968	-5.66717	22.7444	-1.28508	26.7977	-1.50307	21.409	-0.11529	26.7162
				-2.26362	28.2167	-0.76233	28.9697	-5.66651	22.7457	-1.28441	26.7957	-1.5024	21.4087	-0.11463	26.7172
				-2.26296	28.2158	-0.76167	28.9702	-5.66584	22.7467	-1.28374	26.7936	-1.50174	21.4079	-0.11396	26.7154
				-2.26229	28.2147	-0.761	28.9695	-5.66517	22.7487	-1.28308	26.7936	-1.50107	21.4067	-0.11329	26.7155
				-2.26163	28.2144	-0.76033	28.9698	-5.66451	22.7516	-1.28241	26.7937	-1.5004	21.4067	-0.11263	26.7147
				-2.26096	28.2137	-0.75967	28.9693	-5.66384	22.7525	-1.28174	26.7922	-1.49974	21.4066	-0.11196	26.7136
				-2.26029	28.2127	-0.759	28.9686	-5.66317	22.756	-1.28108	26.7935	-1.49907	21.4066	-0.11129	26.7134
				-2.25963	28.212	-0.75833	28.9694	-5.66251	22.7597	-1.28041	26.7958	-1.4984	21.4079	-0.11063	26.7135
				-2.25896	28.2116	-0.75767	28.9697	-5.66184	22.7619	-1.27975	26.7958	-1.49774	21.4075	-0.10996	26.7144
				-2.25829	28.2103	-0.757	28.9692	-5.66117	22.7632	-1.27908	26.7944	-1.49707	21.4072	-0.10929	26.7154
				-2.25763	28.2101	-0.75633	28.9694	-5.66051	22.7657	-1.27841	26.7938	-1.4964	21.4066	-0.10863	26.7157
				-2.25696	28.2082	-0.75567	28.969	-5.65984	22.7702	-1.27775	26.796	-1.49574	21.4057	-0.10796	26.7147
				-2.25629	28.2081	-0.755	28.9712	-5.65917	22.7719	-1.27708	26.7965	-1.49507	21.4072	-0.10729	26.7136
				-2.25563	28.2088	-0.75434	28.9719	-5.65851	22.7713	-1.27641	26.7957	-1.4944	21.4077	-0.10663	26.7117
				-2.25496	28.2105	-0.75367	28.9727	-5.65784	22.7736	-1.27575	26.7959	-1.49374	21.4071	-0.10596	26.7103
				-2.25429	28.2086	-0.753	28.9742	-5.65717	22.7749	-1.27508	26.7959	-1.49307	21.4066	-0.10529	26.7092
				-2.25363	28.2068	-0.75234	28.9747	-5.65651	22.7769	-1.27441	26.7965	-1.49241	21.4061	-0.10463	26.7075
				-2.25296	28.2069	-0.75167	28.9777	-5.65584	22.7797	-1.27375	26.7976	-1.49174	21.4038	-0.10396	26.7087
				-2.25229	28.2098	-0.751	28.9782	-5.65518	22.7811	-1.27308	26.7978	-1.49107	21.4036	-0.1033	26.711
				-2.25163	28.2109	-0.75034	28.9779	-5.65451	22.7821	-1.27241	26.7973	-1.49041	21.4036	-0.10263	26.7105
				-2.25096	28.2129	-0.74967	28.9768	-5.65384	22.7831	-1.27175	26.7966	-1.48974	21.4037	-0.10196	26.7113
				-2.2503	28.2139	-0.749	28.9769	-5.65318	22.7833	-1.27108	26.7974	-1.48907	21.404	-0.1013	26.7104
				-2.24963	28.2158	-0.74834	28.9785	-5.65251	22.7849	-1.27041	26.7988	-1.48841	21.4056	-0.10063	26.7093
				-2.24896	28.2192	-0.74767	28.9807	-5.65184	22.7872	-1.26975	26.7984	-1.48774	21.4067	-0.09996	26.7101
				-2.2483	28.2212	-0.747	28.9813	-5.65118	22.7887	-1.26908	26.7975	-1.48707	21.4072	-0.0993	26.7095
				-2.24763	28.2207	-0.74634	28.9814	-5.65051	22.7911	-1.26842	26.797	-1.48641	21.4085	-0.09863	26.712
				-2.24696	28.2182	-0.74567	28.9824	-5.64984	22.7923	-1.26775	26.7976	-1.48574	21.4098	-0.09796	26.7142
				-2.2463	28.2187	-0.745	28.9827	-5.64918	22.7971	-1.26708	26.7982	-1.48507	21.4125	-0.0973	26.7165
				-2.24563	28.2209	-0.74434	28.9829	-5.64851	22.7975	-1.26642	26.7965	-1.48441	21.4143	-0.09663	26.7172
				-2.24496	28.2228	-0.74367	28.9841	-5.64784	22.8014	-1.26575	26.7954	-1.48374	21.4165	-0.09596	26.718
				-2.2443	28.2239	-0.74301	28.9842	-5.64718	22.8034	-1.26508	26.7957	-1.48307	21.4177	-0.0953	26.7154
				-2.24363	28.2242	-0.74234	28.985	-5.64651	22.8056	-1.26442	26.7949	-1.48241	21.4177	-0.09463	26.7136
				-2.24296	28.2256	-0.74167	28.9876	-5.64584	22.8085	-1.26375	26.7938	-1.48174	21.4179	-0.09397	26.7137
				-2.2423	28.2248	-0.74101	28.9876	-5.64518	22.8139	-1.26308	26.7942	-1.48108	21.4169	-0.0933	26.716
				-2.24163	28.224	-0.74034	28.9865	-5.64451	22.8179	-1.26242	26.7938	-1.48041	21.4149	-0.09263	26.7167
				-2.24096	28.2222	-0.73967	28.9866	-5.64385	22.8211	-1.26175	26.7944	-1.47974	21.4137	-0.09197	26.7158
				-2.2403	28.2197	-0.73901	28.9871	-5.64318	22.8236	-1.26108	26.7964	-1.47908	21.4144	-0.0913	26.7136
				-2.23963	28.2189	-0.73834	28.9845	-5.64251	22.8244	-1.26042	26.7969	-1.47841	21.4125	-0.09063	26.715
				-2.23897	28.2169	-0.73767	28.9828	-5.64185	22.8279	-1.25975	26.7969	-1.47774	21.4101	-0.08997	26.7156
				-2.2383	28.2166	-0.73701	28.9799	-5.64118	22.8298	-1.25909	26.7976	-1.47708	21.408	-0.0893	26.7166
				-2.23763	28.2169	-0.73634	28.9794	-5.64051	22.8294	-1.25842	26.7972	-1.47641	21.4065	-0.08863	26.716
				-2.23697	28.2153	-0.73567	28.9784	-5.63985	22.8302	-1.25775	26.7979	-1.47574	21.4079	-0.08797	26.7183
				-2.2363	28.2124	-0.73501	28.9778	-5.63918	22.8294	-1.25709	26.7984	-1.47508	21.4086	-0.0873	26.7201
				-2.23563	28.2094	-0.73434	28.9744	-5.63851	22.8309	-1.25642	26.7996	-1.47441	21.4083	-0.08663	26.7204
				-2.23497	28.2051	-0.73367	28.9746	-5.63785	22.8336	-1.25575	26.801	-1.47374	21.4086	-0.08597	26.7212
				-2.2343	28.2038	-0.73301	28.9749	-5.63718	22.8342	-1.25509	26.8009	-1.47308	21.4086	-0.0853	26.7186
				-2.23363	28.2052	-0.73234	28.9747	-5.63651	22.8341	-1.25442	26.7997	-1.47241	21.4091	-0.08463	26.7167
				-2.23297	28.2056	-0.73168	28.9748	-5.63585	22.8341	-1.25375	26.7993	-1.47174	21.4091	-0.08397	26.717
				-2.2323	28.2044	-0.73101	28.9742	-5.63518	22.8359	-1.25309	26.7977	-1.47108	21.4088	-0.0833	26.7166
				-2.23163	28.2045	-0.73034	28.9757	-5.63451	22.8354	-1.25242	26.7968	-1.47041	21.4108	-0.08264	26.7171
				-2.23097	28.2046	-0.72968	28.9775	-5.63385	22.8373	-1.25175	26.7954	-1.46975	21.4117	-0.08197	26.7161
				-2.2303	28.2072	-0.72901	28.9798	-5.63318	22.8399	-1.25109	26.7944	-1.46908	21.4106	-0.0813	26.7148
				-2.22963	28.2076	-0.72834	28.9819	-5.63251	22.8423	-1.25042	26.7944	-1.46841	21.4109	-0.08064	26.7136
				-2.22897	28.2061	-0.72768	28.9818	-5.63185	22.8461	-1.24976	26.7958	-1.46775	21.4108	-0.07997	26.7134
				-2.2283	28.2054	-0.72701	28.9809	-5.63118	22.8506	-1.24909	26.794	-1.46708	21.4106	-0.0793	26.7163
				-2.22764	28.2065	-0.72634	28.9813	-5.63052	22.853	-1.24842	26.7937	-1.46641	21.4106	-0.07864	26.7135
				-2.22697	28.2095	-0.72568	28.9845	-5.62985	22.8551	-1.24776	26.7931	-1.46575	21.4102	-0.07797	26.7109
				-2.2263	28.2102	-0.72501	28.9844	-5.62918	22.8554	-1.24709	26.7909	-1.46508	21.411	-0.0773	26.712
				-2.22564	28.2115	-0.72434	28.9869	-5.62852	22.859	-1.24642	26.7923	-1.46441	21.4124	-0.07664	26.7114
				-2.22497	28.2109	-0.72368	28.986	-5.62785	22.8624	-1.24576	26.7919	-1.46375	21.4132	-0.07597	26.7119
				-2.2243	28.2092	-0.72301	28.9848	-5.62718	22.8615	-1.24509	26.7909	-1.46308	21.4132	-0.0753	26.7108
				-2.22364	28.208	-0.72234	28.9838	-5.62652	22.8631	-1.24442	26.7928	-1.46241	21.4127	-0.07464	26.7118
				-2.22297	28.2106	-0.72168	28.9801	-5.62585	22.8661	-1.24376	26.794	-1.46175	21.411	-0.07397	26.7119
				-2.2223	28.212	-0.72101	28.9808	-5.62518	22.8672	-1.24309	26.7957	-1.46108	21.4108	-0.07331	26.7112
				-2.22164	28.2112	-0.72034	28.9799	-5.62452	22.8673	-1.24242	26.7967	-1.46041	21.4116	-0.07264	26.7126
				-2.22097	28.2132	-0.71968	28.9783	-5.62385	22.8688	-1.24176	26.7958	-1.45975	21.4128	-0.07197	26.7131
				-2.2203	28.2147	-0.71901	28.9799	-5.62318	22.8684	-1.24109	26.7963	-1.45908	21.4122	-0.07131	26.7128
				-2.21964	28.2167	-0.71835	28.9812	-5.62252	22.8697	-1.24043	26.7967	-1.45842	21.4093	-0.07064	26.7133
				-2.21897	28.2172	-0.71768	28.9812	-5.62185	22.8713	-1.23976	26.797	-1.45775	21.4077	-0.06997	26.7124
				-2.2183	28.218	-0.71701	28.9805	-5.62118	22.8717	-1.23909	26.7984	-1.45708	21.408	-0.06931	26.7122
				-2.21764	28.2187	-0.71635	28.9806	-5.62052	22.8707	-1.23843	26.799	-1.45642	21.4079	-0.06864	26.711
				-2.21697	28.2188	-0.71568	28.9801	-5.61985	22.8683	-1.23776	26.7975	-1.45575	21.4067	-0.06797	26.7113
				-2.21631	28.2191	-0.71501	28.9812	-5.61918	22.8713	-1.23709	26.797	-1.45508	21.4063	-0.06731	26.7141
				-2.21564	28.2205	-0.71435	28.9808	-5.61852	22.8741	-1.23643	26.7976	-1.45442	21.4077	-0.06664	26.7134
				-2.21497	28.2213	-0.71368	28.982	-5.61785	22.8766	-1.23576	26.7972	-1.45375	21.4078	-0.06597	26.7124
				-2.21431	28.2211	-0.71301	28.9835	-5.61719	22.8772	-1.23509	26.7973	-1.45308	21.4079	-0.06531	26.7124
				-2.21364	28.2225	-0.71235	28.9834	-5.61652	22.8808	-1.23443	26.7962	-1.45242	21.4102	-0.06464	26.7123
				-2.21297	28.2221	-0.71168	28.9844	-5.61585	22.8851	-1.23376	26.7941	-1.45175	21.4123	-0.06397	26.7134
				-2.21231	28.2207	-0.71101	28.9844	-5.61519	22.8866	-1.23309	26.7935	-1.45108	21.4131	-0.06331	26.7129
				-2.21164	28.2195	-0.71035	28.981	-5.61452	22.8877	-1.23243	26.7921	-1.45042	21.4138	-0.06264	26.7116
				-2.21097	28.2189	-0.70968	28.9777	-5.61385	22.8894	-1.23176	26.7899	-1.44975	21.4147	-0.06198	26.7142
				-2.21031	28.2146	-0.70901	28.9783	-5.61319	22.8888	-1.23109	26.7864	-1.44909	21.4141	-0.06131	26.7163
				-2.20964	28.2117	-0.70835	28.9774	-5.61252	22.8917	-1.23043	26.7847	-1.44842	21.4135	-0.06064	26.7168
				-2.20897	28.2118	-0.70768	28.978	-5.61185	22.8953	-1.22976	26.785	-1.44775	21.4136	-0.05998	26.7175
				-2.20831	28.2115	-0.70702	28.9754	-5.61119	22.8964	-1.2291	26.7859	-1.44709	21.4131	-0.05931	26.717
				-2.20764	28.21	-0.70635	28.9758	-5.61052	22.896	-1.22843	26.7878	-1.44642	21.4103	-0.05864	26.7171
				-2.20697	28.2094	-0.70568	28.9763	-5.60985	22.897	-1.22776	26.7894	-1.44575	21.4079	-0.05798	26.7173
				-2.20631	28.2094	-0.70502	28.9768	-5.60919	22.8969	-1.2271	26.7899	-1.44509	21.4066	-0.05731	26.7165
				-2.20564	28.2091	-0.70435	28.9762	-5.60852	22.8959	-1.22643	26.7902	-1.44442	21.4063	-0.05664	26.7181
				-2.20498	28.2089	-0.70368	28.9737	-5.60785	22.8955	-1.22576	26.7914	-1.44375	21.4052	-0.05598	26.7163
				-2.20431	28.2082	-0.70302	28.9722	-5.60719	22.8965	-1.2251	26.7913	-1.44309	21.4045	-0.05531	26.7161
				-2.20364	28.2091	-0.70235	28.9717	-5.60652	22.8979	-1.22443	26.7914	-1.44242	21.4037	-0.05464	26.7175
				-2.20298	28.2094	-0.70168	28.9726	-5.60586	22.8997	-1.22376	26.7924	-1.44175	21.4034	-0.05398	26.7156
				-2.20231	28.2123	-0.70102	28.9742	-5.60519	22.9021	-1.2231	26.7949	-1.44109	21.4036	-0.05331	26.7128
				-2.20164	28.2132	-0.70035	28.9745	-5.60452	22.9039	-1.22243	26.7979	-1.44042	21.4026	-0.05264	26.7123
				-2.20098	28.2139	-0.69968	28.9758	-5.60386	22.9077	-1.22176	26.7995	-1.43975	21.4021	-0.05198	26.7126
				-2.20031	28.2142	-0.69902	28.9773	-5.60319	22.9108	-1.2211	26.7993	-1.43909	21.4011	-0.05131	26.7117
				-2.19964	28.2137	-0.69835	28.9795	-5.60252	22.9126	-1.22043	26.7978	-1.43842	21.4021	-0.05065	26.7104
				-2.19898	28.2149	-0.69768	28.9783	-5.60186	22.9174	-1.21977	26.7951	-1.43776	21.4042	-0.04998	26.7121
				-2.19831	28.2168	-0.69702	28.977	-5.60119	22.9189	-1.2191	26.7939	-1.43709	21.407	-0.04931	26.7135
				-2.19764	28.2161	-0.69635	28.978	-5.60052	22.923	-1.21843	26.7949	-1.43642	21.4075	-0.04865	26.712
				-2.19698	28.2157	-0.69568	28.9793	-5.59986	22.924	-1.21777	26.7947	-1.43576	21.4061	-0.04798	26.7106
				-2.19631	28.218	-0.69502	28.9812	-5.59919	22.9247	-1.2171	26.7941	-1.43509	21.4061	-0.04731	26.7091
				-2.19564	28.2183	-0.69435	28.9815	-5.59852	22.927	-1.21643	26.7958	-1.43442	21.4066	-0.04665	26.7076
				-2.19498	28.2184	-0.69369	28.9812	-5.59786	22.9297	-1.21577	26.7976	-1.43376	21.4051	-0.04598	26.7064
				-2.19431	28.2189	-0.69302	28.9812	-5.59719	22.9318	-1.2151	26.7987	-1.43309	21.4042	-0.04531	26.7086
				-2.19365	28.2188	-0.69235	28.9801	-5.59652	22.9332	-1.21443	26.7982	-1.43242	21.4059	-0.04465	26.7114
				-2.19298	28.2213	-0.69169	28.9802	-5.59586	22.9352	-1.21377	26.7963	-1.43176	21.4074	-0.04398	26.712
				-2.19231	28.2204	-0.69102	28.9806	-5.59519	22.9379	-1.2131	26.7965	-1.43109	21.4085	-0.04331	26.7127
				-2.19165	28.2193	-0.69035	28.98	-5.59452	22.9398	-1.21243	26.7961	-1.43042	21.4082	-0.04265	26.7128
				-2.19098	28.2188	-0.68969	28.9802	-5.59386	22.9415	-1.21177	26.7961	-1.42976	21.4091	-0.04198	26.7126
				-2.19031	28.2189	-0.68902	28.9826	-5.59319	22.9415	-1.2111	26.7977	-1.42909	21.4089	-0.04132	26.7108
				-2.18965	28.2181	-0.68835	28.9837	-5.59253	22.9415	-1.21044	26.7976	-1.42842	21.4081	-0.04065	26.7112
				-2.18898	28.2186	-0.68769	28.9821	-5.59186	22.9472	-1.20977	26.7972	-1.42776	21.4084	-0.03998	26.7134
				-2.18831	28.2181	-0.68702	28.982	-5.59119	22.949	-1.2091	26.7972	-1.42709	21.4097	-0.03932	26.713
				-2.18765	28.2166	-0.68635	28.9816	-5.59053	22.9511	-1.20844	26.7989	-1.42643	21.4102	-0.03865	26.7133
				-2.18698	28.217	-0.68569	28.982	-5.58986	22.9528	-1.20777	26.7996	-1.42576	21.4114	-0.03798	26.7127
				-2.18631	28.2164	-0.68502	28.9812	-5.58919	22.9537	-1.2071	26.7989	-1.42509	21.4129	-0.03732	26.7148
				-2.18565	28.2152	-0.68435	28.9804	-5.58853	22.9564	-1.20644	26.7981	-1.42443	21.4148	-0.03665	26.7141
				-2.18498	28.2152	-0.68369	28.9791	-5.58786	22.9599	-1.20577	26.7989	-1.42376	21.4151	-0.03598	26.7132
				-2.18431	28.2148	-0.68302	28.9793	-5.58719	22.963	-1.2051	26.8008	-1.42309	21.4138	-0.03532	26.7133
				-2.18365	28.2147	-0.68236	28.9777	-5.58653	22.9621	-1.20444	26.8017	-1.42243	21.4131	-0.03465	26.7146
				-2.18298	28.2145	-0.68169	28.9774	-5.58586	22.9628	-1.20377	26.8035	-1.42176	21.4116	-0.03398	26.7132
				-2.18231	28.2158	-0.68102	28.9757	-5.58519	22.9643	-1.2031	26.8044	-1.42109	21.41	-0.03332	26.7133
				-2.18165	28.2157	-0.68036	28.9746	-5.58453	22.9658	-1.20244	26.8044	-1.42043	21.4091	-0.03265	26.7145
				-2.18098	28.2159	-0.67969	28.9746	-5.58386	22.9677	-1.20177	26.8046	-1.41976	21.4085	-0.03198	26.7135
				-2.18032	28.2155	-0.67902	28.9765	-5.58319	22.9678	-1.20111	26.8036	-1.41909	21.4072	-0.03132	26.7123
				-2.17965	28.2156	-0.67836	28.9762	-5.58253	22.9703	-1.20044	26.8009	-1.41843	21.4056	-0.03065	26.7114
				-2.17898	28.2157	-0.67769	28.9758	-5.58186	22.9711	-1.19977	26.7984	-1.41776	21.4058	-0.02999	26.7091
				-2.17832	28.214	-0.67702	28.977	-5.58119	22.9714	-1.19911	26.7965	-1.41709	21.4059	-0.02932	26.7097
				-2.17765	28.214	-0.67636	28.9785	-5.58053	22.9739	-1.19844	26.7951	-1.41643	21.4053	-0.02865	26.7088
				-2.17698	28.2133	-0.67569	28.9787	-5.57986	22.976	-1.19777	26.7932	-1.41576	21.4036	-0.02799	26.7089
				-2.17632	28.2138	-0.67502	28.9804	-5.5792	22.9751	-1.19711	26.7915	-1.4151	21.4031	-0.02732	26.7068
				-2.17565	28.2132	-0.67436	28.9813	-5.57853	22.9751	-1.19644	26.7894	-1.41443	21.402	-0.02665	26.7073
				-2.17498	28.2126	-0.67369	28.981	-5.57786	22.9776	-1.19577	26.7869	-1.41376	21.4016	-0.02599	26.7085
				-2.17432	28.2118	-0.67302	28.9818	-5.5772	22.98	-1.19511	26.7869	-1.4131	21.4034	-0.02532	26.7103
				-2.17365	28.2117	-0.67236	28.9834	-5.57653	22.9837	-1.19444	26.7875	-1.41243	21.4044	-0.02465	26.7109
				-2.17298	28.2128	-0.67169	28.9834	-5.57586	22.9854	-1.19377	26.7872	-1.41176	21.4049	-0.02399	26.7122
				-2.17232	28.2126	-0.67102	28.9817	-5.5752	22.9856	-1.19311	26.788	-1.4111	21.4053	-0.02332	26.7125
				-2.17165	28.2116	-0.67036	28.9811	-5.57453	22.9875	-1.19244	26.7897	-1.41043	21.4055	-0.02265	26.713
				-2.17099	28.2105	-0.66969	28.9798	-5.57386	22.99	-1.19177	26.7919	-1.40976	21.4053	-0.02199	26.7154
				-2.17032	28.2105	-0.66903	28.9794	-5.5732	22.9924	-1.19111	26.792	-1.4091	21.4059	-0.02132	26.7156
				-2.16965	28.2106	-0.66836	28.9785	-5.57253	22.9936	-1.19044	26.7929	-1.40843	21.406	-0.02066	26.7139
				-2.16899	28.2105	-0.66769	28.9792	-5.57186	22.9957	-1.18978	26.7942	-1.40776	21.4052	-0.01999	26.714
				-2.16832	28.2115	-0.66703	28.9803	-5.5712	22.9973	-1.18911	26.7959	-1.4071	21.4061	-0.01932	26.7142
				-2.16765	28.2133	-0.66636	28.9793	-5.57053	22.9987	-1.18844	26.7978	-1.40643	21.4064	-0.01866	26.7144
				-2.16699	28.2134	-0.66569	28.9797	-5.56986	22.9998	-1.18778	26.7984	-1.40576	21.4051	-0.01799	26.7111
				-2.16632	28.2119	-0.66503	28.9808	-5.5692	23.0002	-1.18711	26.7982	-1.4051	21.4049	-0.01732	26.7095
				-2.16565	28.2097	-0.66436	28.981	-5.56853	22.9984	-1.18644	26.7971	-1.40443	21.4047	-0.01666	26.7064
				-2.16499	28.2085	-0.66369	28.9825	-5.56786	22.9986	-1.18578	26.7966	-1.40377	21.4031	-0.01599	26.7045
				-2.16432	28.2094	-0.66303	28.9828	-5.5672	22.9979	-1.18511	26.7972	-1.4031	21.4032	-0.01532	26.7038
				-2.16365	28.2127	-0.66236	28.9828	-5.56653	22.9966	-1.18444	26.7962	-1.40243	21.404	-0.01466	26.7031
				-2.16299	28.2142	-0.66169	28.9821	-5.56587	22.997	-1.18378	26.7946	-1.40177	21.4028	-0.01399	26.7022
				-2.16232	28.2151	-0.66103	28.9813	-5.5652	23.0009	-1.18311	26.7937	-1.4011	21.4017	-0.01332	26.703
				-2.16165	28.2148	-0.66036	28.9818	-5.56453	23.0021	-1.18244	26.7941	-1.40043	21.4006	-0.01266	26.7035
				-2.16099	28.2143	-0.65969	28.9793	-5.56387	23.0015	-1.18178	26.7956	-1.39977	21.4005	-0.01199	26.705
				-2.16032	28.2142	-0.65903	28.9775	-5.5632	23.0013	-1.18111	26.7976	-1.3991	21.4001	-0.01132	26.7041
				-2.15966	28.2131	-0.65836	28.9757	-5.56253	23.0035	-1.18045	26.7984	-1.39843	21.398	-0.01066	26.705
				-2.15899	28.2123	-0.6577	28.9743	-5.56187	23.008	-1.17978	26.7977	-1.39777	21.397	-0.00999	26.7081
				-2.15832	28.2115	-0.65703	28.975	-5.5612	23.0126	-1.17911	26.7982	-1.3971	21.3977	-0.00933	26.7078
				-2.15766	28.2121	-0.65636	28.9746	-5.56053	23.0153	-1.17845	26.799	-1.39643	21.3987	-0.00866	26.7085
				-2.15699	28.2124	-0.6557	28.9712	-5.55987	23.0172	-1.17778	26.7978	-1.39577	21.4002	-0.00799	26.7082
				-2.15632	28.2118	-0.65503	28.9701	-5.5592	23.0194	-1.17711	26.7961	-1.3951	21.3998	-0.00733	26.7071
				-2.15566	28.2118	-0.65436	28.9687	-5.55853	23.0225	-1.17645	26.7953	-1.39443	21.3977	-0.00666	26.7047
				-2.15499	28.2117	-0.6537	28.9706	-5.55787	23.0257	-1.17578	26.7954	-1.39377	21.3957	-0.00599	26.7036
				-2.15432	28.2136	-0.65303	28.9715	-5.5572	23.0268	-1.17511	26.795	-1.3931	21.3942	-0.00533	26.7045
				-2.15366	28.2133	-0.65236	28.9731	-5.55653	23.0267	-1.17445	26.793	-1.39244	21.3932	-0.00466	26.7035
				-2.15299	28.2138	-0.6517	28.9731	-5.55587	23.0294	-1.17378	26.7902	-1.39177	21.3914	-0.00399	26.7021
				-2.15232	28.2152	-0.65103	28.9734	-5.5552	23.0333	-1.17311	26.7888	-1.3911	21.3896	-0.00333	26.701
				-2.15166	28.216	-0.65036	28.9747	-5.55453	23.0352	-1.17245	26.7903	-1.39044	21.3893	-0.00266	26.6997
				-2.15099	28.2153	-0.6497	28.9771	-5.55387	23.0347	-1.17178	26.7899	-1.38977	21.3891	-0.00199	26.6989
				-2.15032	28.2147	-0.64903	28.9766	-5.5532	23.0336	-1.17112	26.7895	-1.3891	21.3875	-0.00133	26.6998
				-2.14966	28.2154	-0.64836	28.9757	-5.55254	23.0334	-1.17045	26.7893	-1.38844	21.3884	-0.00066	26.7009
				-2.14899	28.2151	-0.6477	28.9761	-5.55187	23.0344	-1.16978	26.7881	-1.38777	21.3878	5e-06	26.7029
				-2.14832	28.2164	-0.64703	28.9759	-5.5512	23.0362	-1.16912	26.789	-1.3871	21.3865	0.000672	26.7044
				-2.14766	28.2154	-0.64637	28.9771	-5.55054	23.0384	-1.16845	26.7904	-1.38644	21.387	0.001338	26.7034
				-2.14699	28.2131	-0.6457	28.9803	-5.54987	23.0398	-1.16778	26.7905	-1.38577	21.3883	0.002005	26.7018
				-2.14633	28.2136	-0.64503	28.9791	-5.5492	23.041	-1.16712	26.7892	-1.3851	21.3909	0.002671	26.7027
				-2.14566	28.2135	-0.64437	28.9769	-5.54854	23.0435	-1.16645	26.7893	-1.38444	21.3923	0.003338	26.7043
				-2.14499	28.2132	-0.6437	28.9763	-5.54787	23.0454	-1.16578	26.7922	-1.38377	21.391	0.004004	26.7039
				-2.14433	28.2106	-0.64303	28.9772	-5.5472	23.0456	-1.16512	26.7953	-1.38311	21.3905	0.004671	26.7021
				-2.14366	28.2097	-0.64237	28.9778	-5.54654	23.0471	-1.16445	26.7953	-1.38244	21.3918	0.005337	26.7005
				-2.14299	28.2105	-0.6417	28.9762	-5.54587	23.0467	-1.16378	26.793	-1.38177	21.3942	0.006004	26.7007
				-2.14233	28.212	-0.64103	28.9747	-5.5452	23.0481	-1.16312	26.794	-1.38111	21.3941	0.00667	26.7016
				-2.14166	28.213	-0.64037	28.978	-5.54454	23.0497	-1.16245	26.7958	-1.38044	21.3926	0.007336	26.7025
				-2.14099	28.2138	-0.6397	28.979	-5.54387	23.0503	-1.16179	26.7954	-1.37977	21.3923	0.008003	26.701
				-2.14033	28.2132	-0.63903	28.9783	-5.5432	23.0506	-1.16112	26.7977	-1.37911	21.3935	0.008669	26.7001
				-2.13966	28.2113	-0.63837	28.9795	-5.54254	23.0516	-1.16045	26.7992	-1.37844	21.3951	0.009336	26.7017
				-2.13899	28.2132	-0.6377	28.9772	-5.54187	23.0519	-1.15979	26.7998	-1.37777	21.3948	0.010002	26.7032
				-2.13833	28.2139	-0.63703	28.9761	-5.5412	23.0527	-1.15912	26.8009	-1.37711	21.3936	0.010669	26.7045
				-2.13766	28.2136	-0.63637	28.9763	-5.54054	23.0539	-1.15845	26.8012	-1.37644	21.3939	0.011335	26.7057
				-2.13699	28.2133	-0.6357	28.9764	-5.53987	23.0569	-1.15779	26.8008	-1.37577	21.3939	0.012002	26.7054
				-2.13633	28.2151	-0.63503	28.9761	-5.53921	23.0579	-1.15712	26.8002	-1.37511	21.3961	0.012668	26.7034
				-2.13566	28.2173	-0.63437	28.9757	-5.53854	23.0587	-1.15645	26.8006	-1.37444	21.3976	0.013335	26.7025
				-2.135	28.2178	-0.6337	28.9766	-5.53787	23.0603	-1.15579	26.801	-1.37377	21.3965	0.014001	26.7026
				-2.13433	28.2175	-0.63304	28.9775	-5.53721	23.0626	-1.15512	26.8007	-1.37311	21.3945	0.014668	26.7027
				-2.13366	28.2157	-0.63237	28.9772	-5.53654	23.0658	-1.15445	26.8003	-1.37244	21.3951	0.015334	26.7026
				-2.133	28.2151	-0.6317	28.9739	-5.53587	23.0692	-1.15379	26.8	-1.37178	21.3956	0.016	26.704
				-2.13233	28.2151	-0.63104	28.9723	-5.53521	23.0714	-1.15312	26.8013	-1.37111	21.3945	0.016667	26.7054
				-2.13166	28.2158	-0.63037	28.9694	-5.53454	23.0739	-1.15245	26.8016	-1.37044	21.3935	0.017333	26.7055
				-2.131	28.2158	-0.6297	28.9672	-5.53387	23.074	-1.15179	26.8007	-1.36978	21.3939	0.018	26.7069
				-2.13033	28.2154	-0.62904	28.9659	-5.53321	23.0735	-1.15112	26.8001	-1.36911	21.3944	0.018666	26.7104
				-2.12966	28.2147	-0.62837	28.967	-5.53254	23.0751	-1.15046	26.7995	-1.36844	21.3945	0.019333	26.7116
				-2.129	28.214	-0.6277	28.9663	-5.53187	23.0751	-1.14979	26.8004	-1.36778	21.3955	0.019999	26.7107
				-2.12833	28.2151	-0.62704	28.9676	-5.53121	23.0772	-1.14912	26.801	-1.36711	21.3954	0.020666	26.7111
				-2.12766	28.2166	-0.62637	28.9678	-5.53054	23.0802	-1.14846	26.8026	-1.36644	21.3951	0.021332	26.7127
				-2.127	28.2154	-0.6257	28.966	-5.52987	23.0822	-1.14779	26.8027	-1.36578	21.3949	0.021999	26.715
				-2.12633	28.2164	-0.62504	28.9651	-5.52921	23.0837	-1.14712	26.802	-1.36511	21.3947	0.022665	26.7163
				-2.12566	28.2166	-0.62437	28.9632	-5.52854	23.0821	-1.14646	26.8016	-1.36444	21.3938	0.023331	26.7172
				-2.125	28.2158	-0.6237	28.9641	-5.52788	23.0812	-1.14579	26.8007	-1.36378	21.3928	0.023998	26.7181
				-2.12433	28.216	-0.62304	28.9654	-5.52721	23.0808	-1.14512	26.7997	-1.36311	21.3918	0.024664	26.7185
				-2.12367	28.2168	-0.62237	28.9689	-5.52654	23.0837	-1.14446	26.7986	-1.36244	21.3902	0.025331	26.7195
				-2.123	28.2176	-0.62171	28.9715	-5.52588	23.0861	-1.14379	26.7976	-1.36178	21.3887	0.025997	26.7211
				-2.12233	28.218	-0.62104	28.9742	-5.52521	23.0879	-1.14312	26.7975	-1.36111	21.3898	0.026664	26.722
				-2.12167	28.2166	-0.62037	28.9736	-5.52454	23.0903	-1.14246	26.7985	-1.36045	21.3915	0.02733	26.7216
				-2.121	28.2173	-0.61971	28.9707	-5.52388	23.093	-1.14179	26.7998	-1.35978	21.3914	0.027997	26.7204
				-2.12033	28.2175	-0.61904	28.9702	-5.52321	23.0932	-1.14113	26.8013	-1.35911	21.3895	0.028663	26.7192
				-2.11967	28.2138	-0.61837	28.9707	-5.52254	23.0893	-1.14046	26.8006	-1.35845	21.3883	0.02933	26.7185
				-2.119	28.2113	-0.61771	28.9711	-5.52188	23.0887	-1.13979	26.7984	-1.35778	21.3895	0.029996	26.7193
				-2.11833	28.2114	-0.61704	28.9715	-5.52121	23.0879	-1.13913	26.798	-1.35711	21.3906	0.030662	26.7194
				-2.11767	28.2124	-0.61637	28.9739	-5.52054	23.0897	-1.13846	26.7995	-1.35645	21.392	0.031329	26.7184
				-2.117	28.2141	-0.61571	28.9748	-5.51988	23.0924	-1.13779	26.7999	-1.35578	21.3956	0.031995	26.7183
				-2.11633	28.216	-0.61504	28.9735	-5.51921	23.0947	-1.13713	26.7992	-1.35511	21.3976	0.032662	26.7173
				-2.11567	28.2145	-0.61437	28.9713	-5.51854	23.0956	-1.13646	26.8013	-1.35445	21.3983	0.033328	26.7158
				-2.115	28.2129	-0.61371	28.9702	-5.51788	23.0957	-1.13579	26.8022	-1.35378	21.4001	0.033995	26.7143
				-2.11433	28.212	-0.61304	28.9697	-5.51721	23.0944	-1.13513	26.8016	-1.35311	21.3993	0.034661	26.7114
				-2.11367	28.2117	-0.61237	28.97	-5.51654	23.095	-1.13446	26.8021	-1.35245	21.3967	0.035328	26.7113
				-2.113	28.2111	-0.61171	28.9721	-5.51588	23.0977	-1.13379	26.8013	-1.35178	21.3942	0.035994	26.7126
				-2.11234	28.21	-0.61104	28.9726	-5.51521	23.0962	-1.13313	26.8002	-1.35111	21.3932	0.036661	26.7136
				-2.11167	28.2099	-0.61037	28.9728	-5.51455	23.1006	-1.13246	26.8008	-1.35045	21.394	0.037327	26.7167
				-2.111	28.2106	-0.60971	28.9716	-5.51388	23.1038	-1.1318	26.8021	-1.34978	21.3944	0.037993	26.7186
				-2.11034	28.2115	-0.60904	28.97	-5.51321	23.1058	-1.13113	26.8024	-1.34912	21.3937	0.03866	26.718
				-2.10967	28.2118	-0.60838	28.968	-5.51255	23.1063	-1.13046	26.8012	-1.34845	21.3935	0.039326	26.7172
				-2.109	28.2112	-0.60771	28.9662	-5.51188	23.107	-1.1298	26.7996	-1.34778	21.3944	0.039993	26.7166
				-2.10834	28.2099	-0.60704	28.9676	-5.51121	23.1076	-1.12913	26.799	-1.34712	21.394	0.040659	26.7164
				-2.10767	28.2088	-0.60638	28.9669	-5.51055	23.1089	-1.12846	26.7979	-1.34645	21.3941	0.041326	26.7168
				-2.107	28.2071	-0.60571	28.9666	-5.50988	23.1101	-1.1278	26.7962	-1.34578	21.3927	0.041992	26.7173
				-2.10634	28.2079	-0.60504	28.9673	-5.50921	23.1109	-1.12713	26.7979	-1.34512	21.3895	0.042659	26.7175
				-2.10567	28.2091	-0.60438	28.9675	-5.50855	23.1126	-1.12646	26.7991	-1.34445	21.3896	0.043325	26.7174
				-2.105	28.2095	-0.60371	28.968	-5.50788	23.1131	-1.1258	26.7983	-1.34378	21.3912	0.043992	26.7177
				-2.10434	28.2094	-0.60304	28.9667	-5.50721	23.1168	-1.12513	26.7986	-1.34312	21.3924	0.044658	26.717
				-2.10367	28.2081	-0.60238	28.9662	-5.50655	23.1185	-1.12446	26.7991	-1.34245	21.3935	0.045324	26.7154
				-2.103	28.209	-0.60171	28.9681	-5.50588	23.1173	-1.1238	26.7993	-1.34178	21.3938	0.045991	26.7143
				-2.10234	28.2093	-0.60104	28.9693	-5.50521	23.117	-1.12313	26.7995	-1.34112	21.3936	0.046657	26.7151
				-2.10167	28.2069	-0.60038	28.971	-5.50455	23.1174	-1.12247	26.8006	-1.34045	21.3926	0.047324	26.7184
				-2.10101	28.2045	-0.59971	28.9719	-5.50388	23.1192	-1.1218	26.8014	-1.33978	21.3917	0.04799	26.7206
				-2.10034	28.2041	-0.59904	28.9735	-5.50321	23.1198	-1.12113	26.8009	-1.33912	21.3906	0.048657	26.7208
				-2.09967	28.2059	-0.59838	28.9763	-5.50255	23.1216	-1.12047	26.802	-1.33845	21.3912	0.049323	26.7215
				-2.09901	28.2079	-0.59771	28.9774	-5.50188	23.123	-1.1198	26.8033	-1.33779	21.3912	0.04999	26.7221
				-2.09834	28.2091	-0.59705	28.9782	-5.50122	23.1229	-1.11913	26.8023	-1.33712	21.3922	0.050656	26.7218
				-2.09767	28.2082	-0.59638	28.9797	-5.50055	23.1238	-1.11847	26.8017	-1.33645	21.3929	0.051323	26.7207
				-2.09701	28.208	-0.59571	28.9794	-5.49988	23.1242	-1.1178	26.8015	-1.33579	21.3934	0.051989	26.7206
				-2.09634	28.2071	-0.59505	28.981	-5.49922	23.1247	-1.11713	26.8	-1.33512	21.392	0.052655	26.722
				-2.09567	28.2072	-0.59438	28.9827	-5.49855	23.124	-1.11647	26.7982	-1.33445	21.391	0.053322	26.7222
				-2.09501	28.2074	-0.59371	28.9824	-5.49788	23.1245	-1.1158	26.7971	-1.33379	21.3915	0.053988	26.7203
				-2.09434	28.2069	-0.59305	28.9831	-5.49722	23.1244	-1.11513	26.7956	-1.33312	21.3911	0.054655	26.719
				-2.09367	28.2068	-0.59238	28.9826	-5.49655	23.1282	-1.11447	26.7954	-1.33245	21.3907	0.055321	26.7172
				-2.09301	28.2073	-0.59171	28.9801	-5.49588	23.1309	-1.1138	26.7962	-1.33179	21.3901	0.055988	26.7159
				-2.09234	28.2093	-0.59105	28.9798	-5.49522	23.132	-1.11314	26.7971	-1.33112	21.3895	0.056654	26.7151
				-2.09167	28.2106	-0.59038	28.9789	-5.49455	23.1333	-1.11247	26.7997	-1.33045	21.3892	0.057321	26.7146
				-2.09101	28.2094	-0.58971	28.9761	-5.49388	23.134	-1.1118	26.8011	-1.32979	21.3891	0.057987	26.7142
				-2.09034	28.2068	-0.58905	28.9757	-5.49322	23.1335	-1.11114	26.8017	-1.32912	21.3921	0.058653	26.7143
				-2.08968	28.2061	-0.58838	28.977	-5.49255	23.1331	-1.11047	26.8029	-1.32845	21.3955	0.05932	26.716
				-2.08901	28.2062	-0.58771	28.9773	-5.49188	23.1354	-1.1098	26.8034	-1.32779	21.3959	0.059986	26.7163
				-2.08834	28.2056	-0.58705	28.9753	-5.49122	23.136	-1.10914	26.8043	-1.32712	21.3953	0.060653	26.7137
				-2.08768	28.2066	-0.58638	28.9724	-5.49055	23.1365	-1.10847	26.8054	-1.32646	21.3967	0.061319	26.7123
				-2.08701	28.2065	-0.58572	28.9727	-5.48988	23.1367	-1.1078	26.8054	-1.32579	21.396	0.061986	26.7141
				-2.08634	28.2079	-0.58505	28.9709	-5.48922	23.138	-1.10714	26.8055	-1.32512	21.3948	0.062652	26.7165
				-2.08568	28.2084	-0.58438	28.9721	-5.48855	23.1382	-1.10647	26.8063	-1.32446	21.3963	0.063319	26.7163
				-2.08501	28.2081	-0.58372	28.9746	-5.48789	23.1387	-1.1058	26.8062	-1.32379	21.3972	0.063985	26.7149
				-2.08434	28.2075	-0.58305	28.9755	-5.48722	23.1401	-1.10514	26.805	-1.32312	21.3968	0.064652	26.713
				-2.08368	28.2079	-0.58238	28.9738	-5.48655	23.1416	-1.10447	26.8054	-1.32246	21.3961	0.065318	26.711
				-2.08301	28.2078	-0.58172	28.9727	-5.48589	23.1424	-1.1038	26.8046	-1.32179	21.3944	0.065984	26.7129
				-2.08234	28.2089	-0.58105	28.9712	-5.48522	23.1421	-1.10314	26.8022	-1.32112	21.3926	0.066651	26.7137
				-2.08168	28.2102	-0.58038	28.9691	-5.48455	23.1443	-1.10247	26.8012	-1.32046	21.3914	0.067317	26.7122
				-2.08101	28.2102	-0.57972	28.9672	-5.48389	23.1468	-1.10181	26.8012	-1.31979	21.3905	0.067984	26.7113
				-2.08034	28.2117	-0.57905	28.969	-5.48322	23.1466	-1.10114	26.8036	-1.31912	21.3899	0.06865	26.7106
				-2.07968	28.213	-0.57838	28.9701	-5.48255	23.1468	-1.10047	26.8053	-1.31846	21.3914	0.069317	26.7106
				-2.07901	28.214	-0.57772	28.9702	-5.48189	23.1468	-1.09981	26.8065	-1.31779	21.3929	0.069983	26.7112
				-2.07835	28.2157	-0.57705	28.9696	-5.48122	23.1482	-1.09914	26.8081	-1.31712	21.394	0.07065	26.7114
				-2.07768	28.2181	-0.57638	28.9675	-5.48055	23.1496	-1.09847	26.8078	-1.31646	21.395	0.071316	26.7108
				-2.07701	28.2195	-0.57572	28.9637	-5.47989	23.1501	-1.09781	26.8071	-1.31579	21.3932	0.071983	26.7116
				-2.07635	28.2217	-0.57505	28.9623	-5.47922	23.1515	-1.09714	26.8081	-1.31513	21.3935	0.072649	26.7137
				-2.07568	28.2228	-0.57438	28.9617	-5.47855	23.1516	-1.09647	26.8091	-1.31446	21.3964	0.073316	26.7154
				-2.07501	28.2246	-0.57372	28.9615	-5.47789	23.1549	-1.09581	26.8096	-1.31379	21.3975	0.073982	26.7166
				-2.07435	28.2261	-0.57305	28.9618	-5.47722	23.1556	-1.09514	26.8109	-1.31313	21.3998	0.074648	26.7167
				-2.07368	28.2252	-0.57239	28.9636	-5.47656	23.1571	-1.09447	26.8126	-1.31246	21.402	0.075315	26.7164
				-2.07301	28.2264	-0.57172	28.9659	-5.47589	23.1578	-1.09381	26.813	-1.31179	21.4012	0.075981	26.7154
				-2.07235	28.2274	-0.57105	28.9654	-5.47522	23.1584	-1.09314	26.8117	-1.31113	21.4016	0.076648	26.7154
				-2.07168	28.2267	-0.57039	28.9642	-5.47456	23.1598	-1.09248	26.809	-1.31046	21.4036	0.077314	26.7168
				-2.07101	28.2246	-0.56972	28.9645	-5.47389	23.1628	-1.09181	26.8076	-1.30979	21.4034	0.077981	26.7177
				-2.07035	28.2232	-0.56905	28.9641	-5.47322	23.1623	-1.09114	26.8086	-1.30913	21.4025	0.078647	26.7177
				-2.06968	28.2233	-0.56839	28.9635	-5.47256	23.1619	-1.09048	26.8099	-1.30846	21.4022	0.079314	26.7182
				-2.06901	28.2224	-0.56772	28.9647	-5.47189	23.1619	-1.08981	26.8109	-1.30779	21.4037	0.07998	26.7193
				-2.06835	28.2209	-0.56705	28.9659	-5.47122	23.1608	-1.08914	26.812	-1.30713	21.4051	0.080647	26.7184
				-2.06768	28.2185	-0.56639	28.9663	-5.47056	23.1606	-1.08848	26.8114	-1.30646	21.4045	0.081313	26.7167
				-2.06702	28.2141	-0.56572	28.9665	-5.46989	23.1594	-1.08781	26.8085	-1.3058	21.4035	0.081979	26.717
				-2.06635	28.2115	-0.56505	28.9676	-5.46922	23.1571	-1.08714	26.8074	-1.30513	21.4033	0.082646	26.717
				-2.06568	28.2109	-0.56439	28.9674	-5.46856	23.1589	-1.08648	26.8082	-1.30446	21.4045	0.083312	26.7175
				-2.06502	28.2084	-0.56372	28.9652	-5.46789	23.1588	-1.08581	26.8072	-1.3038	21.4067	0.083979	26.7171
				-2.06435	28.2051	-0.56305	28.9657	-5.46722	23.1595	-1.08514	26.8083	-1.30313	21.4067	0.084645	26.7186
				-2.06368	28.2039	-0.56239	28.9658	-5.46656	23.1593	-1.08448	26.8091	-1.30246	21.4055	0.085312	26.7212
				-2.06302	28.2038	-0.56172	28.9666	-5.46589	23.1592	-1.08381	26.8084	-1.3018	21.4048	0.085978	26.7209
				-2.06235	28.2053	-0.56106	28.9672	-5.46522	23.1588	-1.08315	26.8085	-1.30113	21.4045	0.086645	26.7194
				-2.06168	28.2065	-0.56039	28.9671	-5.46456	23.1605	-1.08248	26.8057	-1.30046	21.4057	0.087311	26.7185
				-2.06102	28.2055	-0.55972	28.9679	-5.46389	23.1639	-1.08181	26.8028	-1.2998	21.4048	0.087978	26.7182
				-2.06035	28.2042	-0.55906	28.9683	-5.46323	23.168	-1.08115	26.8019	-1.29913	21.4024	0.088644	26.7184
				-2.05968	28.2052	-0.55839	28.9686	-5.46256	23.1695	-1.08048	26.8016	-1.29846	21.4024	0.08931	26.7186
				-2.05902	28.2072	-0.55772	28.967	-5.46189	23.1708	-1.07981	26.801	-1.2978	21.4005	0.089977	26.7188
				-2.05835	28.2085	-0.55706	28.9678	-5.46123	23.1733	-1.07915	26.802	-1.29713	21.3983	0.090643	26.718
				-2.05768	28.2094	-0.55639	28.9704	-5.46056	23.1754	-1.07848	26.8023	-1.29646	21.3971	0.09131	26.7194
				-2.05702	28.2102	-0.55572	28.9713	-5.45989	23.1765	-1.07781	26.8021	-1.2958	21.3949	0.091976	26.7232
				-2.05635	28.2105	-0.55506	28.9705	-5.45923	23.1792	-1.07715	26.8029	-1.29513	21.3935	0.092643	26.7262
				-2.05569	28.2109	-0.55439	28.9693	-5.45856	23.1793	-1.07648	26.8014	-1.29447	21.3919	0.093309	26.7285
				-2.05502	28.2121	-0.55372	28.9701	-5.45789	23.1805	-1.07581	26.8012	-1.2938	21.3921	0.093976	26.7303
				-2.05435	28.2113	-0.55306	28.9701	-5.45723	23.1812	-1.07515	26.8011	-1.29313	21.3938	0.094642	26.7333
				-2.05369	28.2089	-0.55239	28.9683	-5.45656	23.1814	-1.07448	26.8009	-1.29247	21.3941	0.095309	26.7367
				-2.05302	28.2072	-0.55172	28.9659	-5.45589	23.1802	-1.07382	26.802	-1.2918	21.3947	0.095975	26.7428
				-2.05235	28.2087	-0.55106	28.9626	-5.45523	23.179	-1.07315	26.8016	-1.29113	21.3961	0.096641	26.7513
				-2.05169	28.211	-0.55039	28.9606	-5.45456	23.1787	-1.07248	26.8019	-1.29047	21.3965	0.097308	26.7601
				-2.05102	28.2125	-0.54972	28.9602	-5.45389	23.177	-1.07182	26.8041	-1.2898	21.3957	0.097974	26.7691
				-2.05035	28.2124	-0.54906	28.958	-5.45323	23.1788	-1.07115	26.8052	-1.28913	21.3979	0.098641	26.7794
				-2.04969	28.213	-0.54839	28.9548	-5.45256	23.1779	-1.07048	26.8061	-1.28847	21.4013	0.099307	26.7897
				-2.04902	28.2124	-0.54773	28.9516	-5.4519	23.177	-1.06982	26.8057	-1.2878	21.401	0.099974	26.8
				-2.04835	28.2125	-0.54706	28.9519	-5.45123	23.1768	-1.06915	26.8043	-1.28713	21.4006	0.10064	26.8109
				-2.04769	28.2129	-0.54639	28.9515	-5.45056	23.1758	-1.06848	26.8048	-1.28647	21.4015	0.101307	26.8237
				-2.04702	28.2112	-0.54573	28.9506	-5.4499	23.1758	-1.06782	26.8069	-1.2858	21.401	0.101973	26.8391
				-2.04635	28.2115	-0.54506	28.9496	-5.44923	23.1761	-1.06715	26.8073	-1.28513	21.4003	0.10264	26.8539
				-2.04569	28.2133	-0.54439	28.9506	-5.44856	23.1784	-1.06648	26.8066	-1.28447	21.3997	0.103306	26.8703
				-2.04502	28.2148	-0.54373	28.9536	-5.4479	23.1783	-1.06582	26.8082	-1.2838	21.399	0.103972	26.8882
				-2.04436	28.2164	-0.54306	28.9565	-5.44723	23.1807	-1.06515	26.8094	-1.28314	21.3992	0.104639	26.9047
				-2.04369	28.2175	-0.54239	28.9574	-5.44656	23.1823	-1.06448	26.8099	-1.28247	21.4005	0.105305	26.921
				-2.04302	28.2172	-0.54173	28.9591	-5.4459	23.1834	-1.06382	26.8096	-1.2818	21.4029	0.105972	26.9381
				-2.04236	28.2179	-0.54106	28.9591	-5.44523	23.1866	-1.06315	26.8081	-1.28114	21.4047	0.106638	26.9549
				-2.04169	28.2192	-0.54039	28.958	-5.44456	23.187	-1.06249	26.8074	-1.28047	21.4042	0.107305	26.9719
				-2.04102	28.2204	-0.53973	28.9593	-5.4439	23.1885	-1.06182	26.8076	-1.2798	21.4026	0.107971	26.9911
				-2.04036	28.223	-0.53906	28.9583	-5.44323	23.1894	-1.06115	26.8095	-1.27914	21.4023	0.108638	27.0088
				-2.03969	28.2242	-0.53839	28.9574	-5.44256	23.1916	-1.06049	26.8108	-1.27847	21.4036	0.109304	27.0227
				-2.03902	28.2239	-0.53773	28.9595	-5.4419	23.1921	-1.05982	26.8106	-1.2778	21.4041	0.109971	27.034
				-2.03836	28.2241	-0.53706	28.9598	-5.44123	23.1919	-1.05915	26.8101	-1.27714	21.4042	0.110637	27.0463
				-2.03769	28.2216	-0.5364	28.958	-5.44056	23.1911	-1.05849	26.81	-1.27647	21.4048	0.111303	27.0591
				-2.03702	28.2196	-0.53573	28.9555	-5.4399	23.1905	-1.05782	26.8101	-1.2758	21.4044	0.11197	27.0686
				-2.03636	28.2178	-0.53506	28.9549	-5.43923	23.1901	-1.05715	26.8107	-1.27514	21.4029	0.112636	27.0782
				-2.03569	28.2164	-0.5344	28.9562	-5.43857	23.1891	-1.05649	26.8125	-1.27447	21.4017	0.113303	27.0864
				-2.03502	28.2145	-0.53373	28.958	-5.4379	23.1893	-1.05582	26.8124	-1.2738	21.4027	0.113969	27.0937
				-2.03436	28.213	-0.53306	28.9604	-5.43723	23.1896	-1.05515	26.8114	-1.27314	21.4017	0.114636	27.1015
				-2.03369	28.211	-0.5324	28.9615	-5.43657	23.1883	-1.05449	26.8118	-1.27247	21.4013	0.115302	27.108
				-2.03303	28.2091	-0.53173	28.9627	-5.4359	23.1896	-1.05382	26.8111	-1.27181	21.4019	0.115969	27.1122
				-2.03236	28.2074	-0.53106	28.9619	-5.43523	23.1905	-1.05316	26.8103	-1.27114	21.4027	0.116635	27.1153
				-2.03169	28.2066	-0.5304	28.9638	-5.43457	23.1905	-1.05249	26.8111	-1.27047	21.4014	0.117302	27.1208
				-2.03103	28.2087	-0.52973	28.9641	-5.4339	23.1913	-1.05182	26.8121	-1.26981	21.4028	0.117968	27.1251
				-2.03036	28.2097	-0.52906	28.9625	-5.43323	23.1929	-1.05116	26.8121	-1.26914	21.4051	0.118634	27.127
				-2.02969	28.2085	-0.5284	28.961	-5.43257	23.1955	-1.05049	26.8131	-1.26847	21.4057	0.119301	27.1282
				-2.02903	28.2094	-0.52773	28.9609	-5.4319	23.1958	-1.04982	26.8157	-1.26781	21.4069	0.119967	27.1294
				-2.02836	28.2117	-0.52706	28.9633	-5.43123	23.1962	-1.04916	26.8158	-1.26714	21.4074	0.120634	27.1314
				-2.02769	28.2112	-0.5264	28.9632	-5.43057	23.1989	-1.04849	26.8154	-1.26647	21.4094	0.1213	27.1342
				-2.02703	28.2114	-0.52573	28.961	-5.4299	23.202	-1.04782	26.8158	-1.26581	21.4102	0.121967	27.1352
				-2.02636	28.2119	-0.52506	28.9578	-5.42923	23.205	-1.04716	26.8148	-1.26514	21.4083	0.122633	27.1343
				-2.02569	28.2107	-0.5244	28.958	-5.42857	23.2067	-1.04649	26.8152	-1.26447	21.4091	0.1233	27.1326
				-2.02503	28.2105	-0.52373	28.9591	-5.4279	23.2071	-1.04582	26.816	-1.26381	21.4099	0.123966	27.1312
				-2.02436	28.2104	-0.52307	28.9597	-5.42723	23.2074	-1.04516	26.8174	-1.26314	21.4104	0.124633	27.1287
				-2.02369	28.2108	-0.5224	28.9598	-5.42657	23.2095	-1.04449	26.8187	-1.26247	21.4123	0.125299	27.1238
				-2.02303	28.2109	-0.52173	28.9602	-5.4259	23.21	-1.04383	26.8179	-1.26181	21.4133	0.125965	27.1186
				-2.02236	28.2097	-0.52107	28.9594	-5.42524	23.211	-1.04316	26.8176	-1.26114	21.4119	0.126632	27.1174
				-2.0217	28.2082	-0.5204	28.9604	-5.42457	23.2109	-1.04249	26.8164	-1.26048	21.4098	0.127298	27.1175
				-2.02103	28.2084	-0.51973	28.9614	-5.4239	23.2126	-1.04183	26.8138	-1.25981	21.4103	0.127965	27.1156
				-2.02036	28.209	-0.51907	28.9612	-5.42324	23.2137	-1.04116	26.8133	-1.25914	21.4095	0.128631	27.1118
				-2.0197	28.2086	-0.5184	28.9593	-5.42257	23.2146	-1.04049	26.8135	-1.25848	21.4062	0.129298	27.1066
				-2.01903	28.2088	-0.51773	28.9594	-5.4219	23.217	-1.03983	26.8145	-1.25781	21.4042	0.129964	27.1026
				-2.01836	28.2099	-0.51707	28.9605	-5.42124	23.2173	-1.03916	26.8161	-1.25714	21.402	0.130631	27.0993
				-2.0177	28.2098	-0.5164	28.9609	-5.42057	23.2156	-1.03849	26.8168	-1.25648	21.4009	0.131297	27.0966
				-2.01703	28.2092	-0.51573	28.959	-5.4199	23.2129	-1.03783	26.8178	-1.25581	21.4006	0.131964	27.0915
				-2.01636	28.2085	-0.51507	28.9576	-5.41924	23.2124	-1.03716	26.817	-1.25514	21.4001	0.13263	27.0851
				-2.0157	28.2078	-0.5144	28.9592	-5.41857	23.2125	-1.03649	26.8155	-1.25448	21.3995	0.133296	27.0821
				-2.01503	28.2059	-0.51373	28.9592	-5.4179	23.2132	-1.03583	26.8136	-1.25381	21.3978	0.133963	27.0801
				-2.01436	28.2041	-0.51307	28.9591	-5.41724	23.2113	-1.03516	26.8116	-1.25314	21.3966	0.134629	27.0779
				-2.0137	28.204	-0.5124	28.9593	-5.41657	23.2111	-1.0345	26.8123	-1.25248	21.3963	0.135296	27.0743
				-2.01303	28.2038	-0.51174	28.9597	-5.4159	23.2099	-1.03383	26.8156	-1.25181	21.3959	0.135962	27.0715
				-2.01236	28.2043	-0.51107	28.9582	-5.41524	23.2112	-1.03316	26.8181	-1.25115	21.3968	0.136629	27.0676
				-2.0117	28.2039	-0.5104	28.9609	-5.41457	23.2129	-1.0325	26.8188	-1.25048	21.3982	0.137295	27.0629
				-2.01103	28.2031	-0.50974	28.9604	-5.4139	23.2133	-1.03183	26.8197	-1.24981	21.3987	0.137962	27.0595
				-2.01037	28.2033	-0.50907	28.9602	-5.41324	23.2126	-1.03116	26.8209	-1.24915	21.3989	0.138628	27.0559
				-2.0097	28.2034	-0.5084	28.9597	-5.41257	23.2124	-1.0305	26.8208	-1.24848	21.3996	0.139295	27.0505
				-2.00903	28.2028	-0.50774	28.9585	-5.41191	23.2136	-1.02983	26.8214	-1.24781	21.4005	0.139961	27.0466
				-2.00837	28.2024	-0.50707	28.96	-5.41124	23.215	-1.02916	26.8207	-1.24715	21.4009	0.140628	27.0454
				-2.0077	28.2026	-0.5064	28.9604	-5.41057	23.2135	-1.0285	26.8209	-1.24648	21.4018	0.141294	27.0434
				-2.00703	28.2029	-0.50574	28.9594	-5.40991	23.2124	-1.02783	26.8239	-1.24581	21.4023	0.14196	27.0415
				-2.00637	28.2031	-0.50507	28.9583	-5.40924	23.2142	-1.02716	26.8278	-1.24515	21.402	0.142627	27.0397
				-2.0057	28.2034	-0.5044	28.9587	-5.40857	23.2151	-1.0265	26.8305	-1.24448	21.4018	0.143293	27.038
				-2.00503	28.2046	-0.50374	28.9577	-5.40791	23.2143	-1.02583	26.8306	-1.24381	21.4017	0.14396	27.0376
				-2.00437	28.2058	-0.50307	28.9593	-5.40724	23.2131	-1.02516	26.8307	-1.24315	21.4022	0.144626	27.0362
				-2.0037	28.2068	-0.5024	28.9601	-5.40657	23.2123	-1.0245	26.8325	-1.24248	21.4005	0.145293	27.0347
				-2.00303	28.2073	-0.50174	28.9589	-5.40591	23.2101	-1.02383	26.8321	-1.24181	21.3997	0.145959	27.0336
				-2.00237	28.2087	-0.50107	28.9586	-5.40524	23.2086	-1.02317	26.8308	-1.24115	21.4019	0.146626	27.0319
				-2.0017	28.2089	-0.50041	28.9582	-5.40457	23.208	-1.0225	26.8298	-1.24048	21.4026	0.147292	27.0295
				-2.00103	28.208	-0.49974	28.957	-5.40391	23.2075	-1.02183	26.8279	-1.23982	21.4017	0.147959	27.0267
				-2.00037	28.2073	-0.49907	28.9595	-5.40324	23.2084	-1.02117	26.8263	-1.23915	21.4026	0.148625	27.0252
				-1.9997	28.2051	-0.49841	28.9597	-5.40257	23.2112	-1.0205	26.825	-1.23848	21.4039	0.149291	27.0226
				-1.99903	28.2048	-0.49774	28.959	-5.40191	23.2141	-1.01983	26.8242	-1.23782	21.4029	0.149958	27.0195
				-1.99837	28.2057	-0.49707	28.9603	-5.40124	23.2142	-1.01917	26.8225	-1.23715	21.4037	0.150624	27.0155
				-1.9977	28.2058	-0.49641	28.9605	-5.40058	23.2134	-1.0185	26.8197	-1.23648	21.4039	0.151291	27.0103
				-1.99704	28.2058	-0.49574	28.9599	-5.39991	23.2137	-1.01783	26.8187	-1.23582	21.4039	0.151957	27.0045
				-1.99637	28.2068	-0.49507	28.9593	-5.39924	23.2135	-1.01717	26.8183	-1.23515	21.4059	0.152624	26.9991
				-1.9957	28.2073	-0.49441	28.9577	-5.39858	23.2157	-1.0165	26.8159	-1.23448	21.4068	0.15329	26.9953
				-1.99504	28.2062	-0.49374	28.9584	-5.39791	23.2163	-1.01583	26.8148	-1.23382	21.4079	0.153957	26.9914
				-1.99437	28.2047	-0.49307	28.9595	-5.39724	23.216	-1.01517	26.8147	-1.23315	21.4067	0.154623	26.9867
				-1.9937	28.2042	-0.49241	28.9587	-5.39658	23.217	-1.0145	26.8153	-1.23248	21.4061	0.15529	26.9829
				-1.99304	28.2051	-0.49174	28.959	-5.39591	23.2179	-1.01384	26.8176	-1.23182	21.408	0.155956	26.9801
				-1.99237	28.207	-0.49107	28.9586	-5.39524	23.2166	-1.01317	26.8187	-1.23115	21.4095	0.156622	26.9775
				-1.9917	28.2083	-0.49041	28.9577	-5.39458	23.2152	-1.0125	26.8172	-1.23048	21.4093	0.157289	26.9743
				-1.99104	28.208	-0.48974	28.9571	-5.39391	23.2169	-1.01184	26.8163	-1.22982	21.4086	0.157955	26.9706
				-1.99037	28.2072	-0.48907	28.9563	-5.39324	23.2175	-1.01117	26.8169	-1.22915	21.4066	0.158622	26.9686
				-1.9897	28.2069	-0.48841	28.9565	-5.39258	23.217	-1.0105	26.8167	-1.22849	21.405	0.159288	26.967
				-1.98904	28.2058	-0.48774	28.9571	-5.39191	23.2176	-1.00984	26.8159	-1.22782	21.4053	0.159955	26.9653
				-1.98837	28.2044	-0.48708	28.9563	-5.39124	23.2194	-1.00917	26.8149	-1.22715	21.4064	0.160621	26.9639
				-1.9877	28.2035	-0.48641	28.9577	-5.39058	23.2203	-1.0085	26.8133	-1.22649	21.4049	0.161288	26.9619
				-1.98704	28.2036	-0.48574	28.9595	-5.38991	23.2213	-1.00784	26.8118	-1.22582	21.4032	0.161954	26.9604
				-1.98637	28.2037	-0.48508	28.9602	-5.38924	23.2227	-1.00717	26.8114	-1.22515	21.4034	0.162621	26.9587
				-1.98571	28.2049	-0.48441	28.9591	-5.38858	23.2235	-1.0065	26.8109	-1.22449	21.4037	0.163287	26.9576
				-1.98504	28.2043	-0.48374	28.9598	-5.38791	23.225	-1.00584	26.8096	-1.22382	21.4017	0.163953	26.9546
				-1.98437	28.2025	-0.48308	28.961	-5.38725	23.2251	-1.00517	26.8071	-1.22315	21.3994	0.16462	26.9506
				-1.98371	28.2024	-0.48241	28.9607	-5.38658	23.2258	-1.00451	26.8065	-1.22249	21.3975	0.165286	26.9492
				-1.98304	28.2021	-0.48174	28.9602	-5.38591	23.2265	-1.00384	26.808	-1.22182	21.3982	0.165953	26.9499
				-1.98237	28.2028	-0.48108	28.959	-5.38525	23.2254	-1.00317	26.8075	-1.22115	21.3991	0.166619	26.9489
				-1.98171	28.2044	-0.48041	28.9594	-5.38458	23.2244	-1.00251	26.8077	-1.22049	21.3995	0.167286	26.9453
				-1.98104	28.2057	-0.47974	28.9607	-5.38391	23.2222	-1.00184	26.8076	-1.21982	21.399	0.167952	26.942
				-1.98037	28.2062	-0.47908	28.9618	-5.38325	23.221	-1.00117	26.8059	-1.21915	21.3968	0.168619	26.9394
				-1.97971	28.2074	-0.47841	28.9616	-5.38258	23.219	-1.00051	26.8065	-1.21849	21.3962	0.169285	26.9377
				-1.97904	28.2077	-0.47774	28.9609	-5.38191	23.2175	-0.99984	26.8072	-1.21782	21.3967	0.169952	26.9362
				-1.97837	28.2061	-0.47708	28.9588	-5.38125	23.2176	-0.99917	26.8073	-1.21716	21.396	0.170618	26.9347
				-1.97771	28.2052	-0.47641	28.9579	-5.38058	23.2176	-0.99851	26.8065	-1.21649	21.3972	0.171284	26.9324
				-1.97704	28.2051	-0.47575	28.958	-5.37991	23.2166	-0.99784	26.8051	-1.21582	21.3982	0.171951	26.9308
				-1.97637	28.2061	-0.47508	28.9572	-5.37925	23.2156	-0.99717	26.8064	-1.21516	21.3971	0.172617	26.9306
				-1.97571	28.2059	-0.47441	28.9572	-5.37858	23.215	-0.99651	26.8105	-1.21449	21.3951	0.173284	26.929
				-1.97504	28.2056	-0.47375	28.9597	-5.37791	23.2152	-0.99584	26.8116	-1.21382	21.3943	0.17395	26.9248
				-1.97438	28.2059	-0.47308	28.9598	-5.37725	23.2152	-0.99518	26.8111	-1.21316	21.3939	0.174617	26.9215
				-1.97371	28.2042	-0.47241	28.958	-5.37658	23.215	-0.99451	26.8117	-1.21249	21.3939	0.175283	26.921
				-1.97304	28.2021	-0.47175	28.9569	-5.37592	23.2171	-0.99384	26.8131	-1.21182	21.3948	0.17595	26.9199
				-1.97238	28.2021	-0.47108	28.9578	-5.37525	23.2182	-0.99318	26.8155	-1.21116	21.3948	0.176616	26.9197
				-1.97171	28.2035	-0.47041	28.9567	-5.37458	23.2171	-0.99251	26.8161	-1.21049	21.3947	0.177282	26.9185
				-1.97104	28.2045	-0.46975	28.9557	-5.37392	23.2168	-0.99184	26.8159	-1.20982	21.3959	0.177949	26.9142
				-1.97038	28.2045	-0.46908	28.9554	-5.37325	23.2163	-0.99118	26.8179	-1.20916	21.3974	0.178615	26.9106
				-1.96971	28.2048	-0.46841	28.9554	-5.37258	23.2153	-0.99051	26.8202	-1.20849	21.3974	0.179282	26.9077
				-1.96904	28.2049	-0.46775	28.9555	-5.37192	23.216	-0.98984	26.8217	-1.20782	21.397	0.179948	26.9077
				-1.96838	28.2045	-0.46708	28.9544	-5.37125	23.2158	-0.98918	26.823	-1.20716	21.3985	0.180615	26.9066
				-1.96771	28.2051	-0.46641	28.9532	-5.37058	23.2144	-0.98851	26.823	-1.20649	21.4017	0.181281	26.9051
				-1.96704	28.205	-0.46575	28.9517	-5.36992	23.2137	-0.98784	26.8231	-1.20583	21.4042	0.181948	26.9049
				-1.96638	28.2038	-0.46508	28.9523	-5.36925	23.2126	-0.98718	26.8228	-1.20516	21.4059	0.182614	26.905
				-1.96571	28.2034	-0.46441	28.9544	-5.36858	23.2129	-0.98651	26.8224	-1.20449	21.4063	0.183281	26.9035
				-1.96504	28.2054	-0.46375	28.9558	-5.36792	23.2134	-0.98585	26.8226	-1.20383	21.4072	0.183947	26.9019
				-1.96438	28.2066	-0.46308	28.9546	-5.36725	23.213	-0.98518	26.8227	-1.20316	21.4097	0.184613	26.9012
				-1.96371	28.2035	-0.46242	28.9533	-5.36658	23.2105	-0.98451	26.8219	-1.20249	21.4116	0.18528	26.9008
				-1.96305	28.2018	-0.46175	28.9519	-5.36592	23.2101	-0.98385	26.8218	-1.20183	21.4117	0.185946	26.9016
				-1.96238	28.2025	-0.46108	28.9516	-5.36525	23.2119	-0.98318	26.8227	-1.20116	21.4091	0.186613	26.9025
				-1.96171	28.2017	-0.46042	28.9535	-5.36458	23.2119	-0.98251	26.8213	-1.20049	21.4077	0.187279	26.9029
				-1.96105	28.202	-0.45975	28.9553	-5.36392	23.2107	-0.98185	26.8194	-1.19983	21.4097	0.187946	26.9003
				-1.96038	28.2023	-0.45908	28.9573	-5.36325	23.21	-0.98118	26.8181	-1.19916	21.4096	0.188612	26.8958
				-1.95971	28.2006	-0.45842	28.9582	-5.36259	23.2099	-0.98051	26.8186	-1.19849	21.4073	0.189279	26.894
				-1.95905	28.1996	-0.45775	28.9584	-5.36192	23.2112	-0.97985	26.8209	-1.19783	21.4061	0.189945	26.8918
				-1.95838	28.1998	-0.45708	28.9584	-5.36125	23.214	-0.97918	26.8201	-1.19716	21.4044	0.190612	26.8901
				-1.95771	28.1997	-0.45642	28.9579	-5.36059	23.2146	-0.97851	26.8188	-1.19649	21.4015	0.191278	26.8886
				-1.95705	28.1991	-0.45575	28.9557	-5.35992	23.2137	-0.97785	26.819	-1.19583	21.3999	0.191944	26.8871
				-1.95638	28.1989	-0.45508	28.954	-5.35925	23.2149	-0.97718	26.8191	-1.19516	21.3982	0.192611	26.8847
				-1.95571	28.1997	-0.45442	28.9548	-5.35859	23.216	-0.97651	26.8173	-1.1945	21.3942	0.193277	26.883
				-1.95505	28.1995	-0.45375	28.9556	-5.35792	23.2187	-0.97585	26.8152	-1.19383	21.391	0.193944	26.8816
				-1.95438	28.1995	-0.45308	28.9543	-5.35725	23.2191	-0.97518	26.8141	-1.19316	21.3908	0.19461	26.879
				-1.95371	28.1991	-0.45242	28.9549	-5.35659	23.2175	-0.97452	26.8138	-1.1925	21.3906	0.195277	26.8774
				-1.95305	28.1995	-0.45175	28.9554	-5.35592	23.217	-0.97385	26.8143	-1.19183	21.3884	0.195943	26.8762
				-1.95238	28.1979	-0.45109	28.9554	-5.35525	23.2186	-0.97318	26.8151	-1.19116	21.3858	0.19661	26.8753
				-1.95172	28.1961	-0.45042	28.9555	-5.35459	23.2216	-0.97252	26.8155	-1.1905	21.3861	0.197276	26.8748
				-1.95105	28.1959	-0.44975	28.9563	-5.35392	23.2217	-0.97185	26.8151	-1.18983	21.3881	0.197943	26.8742
				-1.95038	28.198	-0.44909	28.9575	-5.35325	23.2203	-0.97118	26.8164	-1.18916	21.3892	0.198609	26.8734
				-1.94972	28.2014	-0.44842	28.9587	-5.35259	23.2185	-0.97052	26.8179	-1.1885	21.3901	0.199275	26.8733
				-1.94905	28.2023	-0.44775	28.96	-5.35192	23.2159	-0.96985	26.8199	-1.18783	21.3914	0.199942	26.8717
				-1.94838	28.201	-0.44709	28.962	-5.35125	23.2163	-0.96918	26.8216	-1.18716	21.3928	0.200608	26.871
				-1.94772	28.1994	-0.44642	28.9614	-5.35059	23.2174	-0.96852	26.8219	-1.1865	21.394	0.201275	26.8725
				-1.94705	28.1993	-0.44575	28.9614	-5.34992	23.2169	-0.96785	26.8217	-1.18583	21.3954	0.201941	26.8726
				-1.94638	28.2016	-0.44509	28.9634	-5.34926	23.2137	-0.96718	26.8219	-1.18517	21.397	0.202608	26.8704
				-1.94572	28.2016	-0.44442	28.9661	-5.34859	23.2129	-0.96652	26.8224	-1.1845	21.3994	0.203274	26.8702
				-1.94505	28.2018	-0.44375	28.9663	-5.34792	23.214	-0.96585	26.8218	-1.18383	21.4007	0.203941	26.8711
				-1.94438	28.2032	-0.44309	28.9651	-5.34726	23.2135	-0.96519	26.8215	-1.18317	21.402	0.204607	26.8698
				-1.94372	28.2039	-0.44242	28.9637	-5.34659	23.2118	-0.96452	26.822	-1.1825	21.4038	0.205274	26.8684
				-1.94305	28.2053	-0.44175	28.9618	-5.34592	23.2121	-0.96385	26.8219	-1.18183	21.4036	0.20594	26.8692
				-1.94238	28.2049	-0.44109	28.9594	-5.34526	23.212	-0.96319	26.8206	-1.18117	21.4012	0.206607	26.8682
				-1.94172	28.2021	-0.44042	28.9577	-5.34459	23.2123	-0.96252	26.8182	-1.1805	21.3997	0.207273	26.867
				-1.94105	28.1997	-0.43976	28.9568	-5.34392	23.2118	-0.96185	26.8155	-1.17983	21.3993	0.207939	26.8675
				-1.94039	28.2004	-0.43909	28.9568	-5.34326	23.2121	-0.96119	26.8147	-1.17917	21.398	0.208606	26.8669
				-1.93972	28.2025	-0.43842	28.9585	-5.34259	23.2121	-0.96052	26.8155	-1.1785	21.3982	0.209272	26.8646
				-1.93905	28.2024	-0.43776	28.9605	-5.34192	23.2108	-0.95985	26.8172	-1.17783	21.3981	0.209939	26.8625
				-1.93839	28.2007	-0.43709	28.9608	-5.34126	23.2097	-0.95919	26.82	-1.17717	21.3977	0.210605	26.8621
				-1.93772	28.1998	-0.43642	28.9597	-5.34059	23.2096	-0.95852	26.8228	-1.1765	21.3973	0.211272	26.8631
				-1.93705	28.1995	-0.43576	28.9586	-5.33992	23.2103	-0.95785	26.8248	-1.17583	21.3959	0.211938	26.8623
				-1.93639	28.1979	-0.43509	28.9592	-5.33926	23.2112	-0.95719	26.8259	-1.17517	21.3953	0.212605	26.8618
				-1.93572	28.197	-0.43442	28.9592	-5.33859	23.2109	-0.95652	26.826	-1.1745	21.3955	0.213271	26.8622
				-1.93505	28.1975	-0.43376	28.9585	-5.33792	23.2102	-0.95586	26.8257	-1.17384	21.3961	0.213938	26.861
				-1.93439	28.1967	-0.43309	28.9566	-5.33726	23.2098	-0.95519	26.8253	-1.17317	21.3981	0.214604	26.8606
				-1.93372	28.1956	-0.43242	28.9577	-5.33659	23.2091	-0.95452	26.8253	-1.1725	21.4001	0.21527	26.8604
				-1.93305	28.1948	-0.43176	28.9592	-5.33593	23.2096	-0.95386	26.827	-1.17184	21.4016	0.215937	26.8594
				-1.93239	28.1943	-0.43109	28.9581	-5.33526	23.209	-0.95319	26.8278	-1.17117	21.4025	0.216603	26.8585
				-1.93172	28.1929	-0.43042	28.9578	-5.33459	23.2079	-0.95252	26.8264	-1.1705	21.4027	0.21727	26.8568
				-1.93105	28.1932	-0.42976	28.9585	-5.33393	23.2081	-0.95186	26.8247	-1.16984	21.4027	0.217936	26.8554
				-1.93039	28.1937	-0.42909	28.9591	-5.33326	23.2089	-0.95119	26.8228	-1.16917	21.4041	0.218603	26.8546
				-1.92972	28.1937	-0.42842	28.9599	-5.33259	23.2102	-0.95052	26.8199	-1.1685	21.4035	0.219269	26.8526
				-1.92906	28.1933	-0.42776	28.9598	-5.33193	23.2099	-0.94986	26.8187	-1.16784	21.402	0.219936	26.8501
				-1.92839	28.1954	-0.42709	28.9576	-5.33126	23.2108	-0.94919	26.8184	-1.16717	21.4034	0.220602	26.8489
				-1.92772	28.1958	-0.42643	28.9552	-5.33059	23.2107	-0.94852	26.8176	-1.1665	21.402	0.221269	26.847
				-1.92706	28.1974	-0.42576	28.9567	-5.32993	23.2098	-0.94786	26.8186	-1.16584	21.4009	0.221935	26.8461
				-1.92639	28.1995	-0.42509	28.9578	-5.32926	23.2092	-0.94719	26.82	-1.16517	21.4021	0.222601	26.8444
[truncated: 46,058 more rows]

## Sheet: Figure 2
panek b							panel c
500	817	657	378	96			901.17	881	832	90
501	856	700	395	97			947.67	923	876	90
502	893	720	407	98			999.75	965	921	93
503	926	745	413	99			1027.65	997	951	94
504	941	760	425	100			1053.69	1013	979	93
505	965	784	428	101			1076.01	1055	996	94
506	990	785	440	103			1101.12	1058	1011	96
507	1001	801	441	102			1099.26	1084	1018	95
508	1000	793	437	103			1129.95	1083	1027	97
509	1003	807	440	104			1123.44	1092	1032	97
510	1005	797	442	105			1126.23	1089	1027	98
511	992	787	436	105			1118.79	1078	1030	98
512	998	790	431	108			1118.79	1078	1016	99
513	984	774	424	106			1102.98	1058	1014	100
514	978	771	419	107			1095.54	1051	990	101
515	949	755	410	108			1060.2	1036	977	100
516	941	740	400	109			1042.53	1006	958	100
517	916	725	391	108			1035.09	1006	939	101
518	897	708	379	109			1002.54	966	920	100
519	864	690	369	107			969.06	930	884	101
520	836	658	354	108			938.37	903	852	101
521	815	647	348	109			916.98	883	850	102
522	800	622	337	110			889.08	859	823	102
523	769	606	323	110			861.18	827	789	101
524	746	588	314	109			842.58	812	774	102
525	728	567	304	109			811.89	787	741	101
526	697	550	292	109			789.57	765	721	99
527	683	537	282	109			760.74	742	707	101
528	669	525	276	110			746.79	722	695	100
529	652	506	268	107			736.56	709	669	100
530	637	494	257	105			718.89	686	656	99
531	629	485	252	107			705.87	682	649	100
532	613	475	245	108			696.57	665	642	98
533	606	467	238	105			682.62	655	619	99
534	597	455	235	104			671.46	643	610	98
535	592	452	233	106			664.02	635	603	99
536	574	446	224	103			655.65	626	594	98
537	570	438	224	105			644.49	619	592	96
538	568	430	219	106			637.98	608	582	97
539	551	420	212	103			624.96	610	572	96
540	546	419	208	101			615.66	597	567	95
541	535	405	202	102			613.8	583	551	94
542	529	403	202	103			604.5	575	546	93
543	523	391	194	102			587.76	567	536	92
544	503	385	194	101			573.81	555	530	91
545	507	379	187	100			571.95	557	525	91
546	494	371	185	98			558.93	537	514	92
547	477	362	180	97			553.35	522	498	91
548	468	349	173	98			532.89	511	488	88
549	459	343	170	97			526.38	504	484	88
550	450	334	167	95			514.29	492	463	87
551	435	327	163	94			497.55	479	458	87
552	429	318	155	94			482.67	459	445	86
553	416	312	152	94			473.37	456	435	86
554	404	303	149	93			466.86	446	426	87
555	395	294	146	91			451.98	429	415	85
556	383	291	147	90			444.54	424	407	83
557	378	283	145	91			432.45	411	399	84
558	365	278	139	91			425.94	406	386	82
559	360	272	136	91			411.99	393	380	82
560	353	266	137	89			405.48	390	372	80
561	342	261	133	89			394.32	378	364	82
562	334	258	129	87			388.74	369	357	81
563	328	250	131	89			379.44	362	347	80
564	316	243	127	86			368.28	358	339	80
565	313	239	127	87			363.63	347	332	80
566	302	234	125	86			349.68	342	325	80
567	294	230	127	87			342.24	333	316	80
568	288	230	124	87			338.52	325	311	80
569	285	221	122	87			327.36	319	305	80
570	272	218	124	85			320.85	310	298	80
571	266	214	126	85			309.69	303	290	79
572	263	212	126	89			305.04	298	285	80
573	255	213	127	90			298.53	294	277	82
574	249	209	132	88			295.74	283	274	81
575	243	211	135	88			288.3	282	268	83
576	242	212	133	89			285.51	278	268	82
577	235	201	137	91			279	273	261	85
578	230	207	142	91			273.42	272	260	87
579	228	205	145	93			265.98	262	252	87
580	226	208	149	95			265.98	266	250	87
581	220	212	156	97			259.47	260	254	91
582	222	211	159	95			257.61	255	250	92
583	215	216	167	100			252.03	259	248	96
584	215	217	171	100			249.24	251	246	96
585	207	218	177	105			243.66	254	245	98
586	202	227	186	107			243.66	253	240	99
587	201	227	197	109			240.87	250	241	105
588	203	228	204	111			236.22	251	241	107
589	198	235	214	115			231.57	249	240	110
590	191	236	225	118			225.99	249	241	114
591	188	243	244	121			224.13	246	237	120
592	187	247	251	125			222.27	248	238	123
593	181	254	265	131			216.69	249	240	125
594	181	262	283	135			210.18	243	243	131
595	178	266	301	141			205.53	245	238	137
596	171	273	314	144			204.6	244	240	141
597	165	273	330	150			202.74	244	241	146
598	167	283	350	153			197.16	242	239	152
599	164	290	368	157			194.37	244	237	157
600	158	299	380	162			190.65	242	241	159
601	156	305	402	167			188.79	247	240	164
602	155	306	419	169			184.14	241	242	169
603	151	311	432	173			180.42	243	241	174
604	146	313	448	178			179.49	240	243	177
605	147	323	463	182			173.91	240	240	181
606	142	324	478	183			171.12	239	240	185
607	143	328	493	185			166.47	237	238	187
608	141	327	508	189			165.54	234	239	186
609	139	337	518	188			164.61	236	238	192
610	137	333	531	192			163.68	234	233	193
611	135	336	542	194			160.89	227	233	192
612	130	332	544	193			157.17	229	232	195
613	132	335	557	193			156.24	229	231	194
614	126	335	565	193			153.45	222	228	198
615	122	334	571	195			146.94	223	224	197
616	123	327	566	195			147.87	223	222	197
617	121	327	572	191			143.22	215	217	199
618	123	322	569	189			143.22	213	217	194
619	114	317	571	191			139.5	212	212	194
620	113	315	565	185			137.64	209	211	191
621	112	315	565	183			134.85	206	206	189
622	111	306	563	183			134.85	199	202	188
623	107	305	557	179			131.13	199	201	185
624	112	295	548	174			132.06	195	196	183
625	105	294	541	173			124.62	192	192	178
626	108	285	535	170			123.69	190	188	179
627	105	279	525	170			124.62	186	190	174
628	101	281	518	168			120.9	180	186	171
629	105	275	509	170			120.9	181	181	169
630	102	277	508	160			117.18	178	180	165
631	99	268	505	160			118.11	176	179	166
632	99	268	498	157			116.25	175	173	163
633	90	256	487	157			113.46	174	172	158
634	95	258	478	153			112.53	167	169	157
635	94	245	464	153			112.53	167	168	153
636	93	244	463	148			110.67	166	164	154
637	90	244	450	146			106.95	164	162	149
638	92	235	446	142			105.09	157	163	147
639	91	234	438	138			105.09	157	155	145
640	87	223	429	141			103.23	153	149	142
641	86	232	422	134			97.65	150	154	138
642	86	221	417	132			103.23	153	147	138
643	83	219	400	130			99.51	149	147	133
644	78	215	400	130			98.58	142	144	131
645	83	211	387	124			93.93	140	141	130
646	81	204	391	122			92.07	137	142	125
647	69	202	382	123			89.28	138	139	126
648	75	197	372	120			90.21	134	138	122
649	77	199	366	117			89.28	130	135	121
650	78	188	363	118			88.35	130	131	117

## Sheet: Figure 3
panel b
0.78	1.15	0.37	0.24	0.09	0.13	0.16	0.17	0.01	0.01
0.82	1.03	0.34	0.19	0.08	0.16	0.15	0.14	0.02	0
0.74	1.12	0.29	0.17	0.08	0.11	0.12	0.11	0.01	0
0.72	0.97	0.26	0.13
panel c-f
500	1057	1064	1801	1803		1332	1314	1389	1365				1495	1464	1635	1508		1489	1493	1591	1615
501	1115	1129	1902	1918		1449	1428	1504	1492				1612	1581	1774	1657		1617	1629	1733	1747
502	1176	1194	2028	2046		1531	1513	1602	1576				1705	1696	1888	1737		1713	1741	1828	1871
503	1258	1269	2156	2153		1616	1611	1689	1688				1826	1805	2002	1844		1815	1841	1955	1968
504	1295	1309	2216	2245		1666	1656	1746	1727				1883	1848	2065	1914		1872	1916	2008	2037
505	1354	1368	2325	2343		1745	1737	1821	1798				1960	1924	2149	1975		1962	1999	2106	2149
506	1393	1430	2396	2405		1793	1794	1856	1861				2020	1994	2211	2044		2041	2078	2196	2220
507	1424	1446	2443	2459		1839	1829	1917	1895				2050	2038	2273	2071		2073	2089	2249	2285
508	1461	1485	2499	2516		1875	1870	1950	1940				2092	2077	2322	2131		2121	2159	2276	2321
509	1480	1502	2551	2571		1881	1914	1996	1947				2135	2106	2342	2154		2147	2188	2317	2376
510	1493	1514	2583	2567		1885	1908	1995	1976				2154	2115	2343	2155		2164	2213	2348	2379
511	1503	1534	2588	2576		1912	1907	1997	1990				2148	2112	2332	2162		2184	2216	2342	2385
512	1505	1519	2575	2586		1913	1905	1994	1977				2129	2137	2342	2178		2162	2207	2355	2377
513	1488	1509	2560	2573		1885	1893	1984	1969				2141	2105	2302	2132		2148	2183	2330	2382
514	1477	1510	2531	2551		1875	1884	1963	1943				2120	2082	2299	2124		2157	2188	2311	2361
515	1469	1481	2497	2512		1835	1858	1944	1918				2057	2038	2259	2099		2112	2171	2277	2318
516	1433	1463	2457	2466		1795	1806	1904	1870				2016	1983	2198	2037		2057	2115	2234	2277
517	1414	1428	2415	2428		1762	1776	1859	1842				2000	1970	2170	2014		2029	2086	2204	2237
518	1374	1386	2343	2365		1716	1729	1803	1790				1934	1911	2101	1929		1970	2028	2133	2183
519	1326	1358	2272	2279		1659	1658	1743	1729				1848	1833	2018	1876		1911	1959	2076	2121
520	1293	1296	2182	2188		1589	1587	1677	1661				1775	1751	1949	1807		1819	1886	1985	2027
521	1255	1274	2128	2138		1527	1544	1632	1619				1731	1709	1893	1753		1781	1825	1946	1962
522	1202	1221	2048	2039		1478	1489	1574	1562				1648	1652	1801	1700		1717	1764	1855	1895
523	1165	1185	1970	1961		1412	1427	1496	1502				1587	1572	1746	1624		1646	1698	1773	1808
524	1140	1149	1902	1901		1384	1375	1461	1442				1533	1523	1684	1561		1615	1650	1733	1769
525	1084	1099	1805	1798		1306	1314	1392	1379				1472	1458	1599	1487		1528	1553	1646	1670
526	1044	1063	1736	1745		1248	1268	1338	1327				1423	1400	1549	1437		1456	1498	1590	1612
527	1018	1017	1679	1688		1203	1208	1281	1276				1349	1345	1497	1377		1412	1457	1523	1544
528	996	992	1654	1650		1180	1185	1267	1252				1321	1302	1456	1355		1378	1407	1496	1520
529	950	964	1583	1589		1135	1133	1200	1200				1289	1266	1387	1302		1332	1358	1435	1465
530	932	936	1538	1536		1091	1107	1174	1163				1222	1221	1339	1260		1282	1320	1382	1410
531	910	915	1503	1511		1071	1079	1151	1132				1215	1194	1323	1234		1258	1284	1362	1386
532	882	900	1462	1461		1040	1052	1115	1105				1169	1152	1289	1213		1222	1250	1322	1336
533	871	876	1431	1427		1027	1030	1096	1081				1137	1130	1269	1166		1197	1226	1283	1322
534	849	856	1405	1399		1001	1006	1067	1059				1108	1113	1237	1152		1174	1195	1254	1289
535	843	852	1368	1369		992	990	1056	1055				1104	1094	1222	1137		1158	1182	1242	1265
536	824	837	1346	1352		969	967	1030	1024				1072	1062	1194	1114		1139	1155	1215	1243
537	817	824	1327	1325		956	948	1023	1009				1064	1036	1164	1084		1105	1139	1194	1207
538	804	813	1300	1303		930	942	1009	996				1049	1034	1158	1076		1096	1125	1184	1210
539	785	803	1269	1285		917	914	989	973				1024	1011	1129	1058		1079	1107	1156	1180
540	773	785	1255	1255		899	892	951	950				1005	991	1105	1042		1056	1074	1134	1146
541	758	770	1232	1223		870	881	940	924				978	969	1085	1020		1040	1057	1110	1119
542	751	759	1208	1210		861	877	936	925				964	958	1075	1001		1025	1043	1096	1120
543	741	741	1192	1190		842	850	897	907				934	929	1031	976		1000	1024	1068	1095
544	728	723	1162	1162		825	831	889	879				922	908	1026	953		985	998	1045	1071
545	714	719	1148	1148		819	818	879	878				906	899	1003	946		973	991	1036	1057
546	695	701	1118	1125		789	798	869	843				896	874	982	914		950	964	1016	1034
547	676	680	1091	1099		778	777	845	830				862	846	961	894		926	936	983	1011
548	661	666	1054	1059		752	751	806	811				846	835	930	869		899	915	947	977
549	655	659	1037	1042		740	749	800	780				815	808	907	853		889	899	940	957
550	639	642	1007	1007		716	720	779	774				802	788	881	829		866	875	909	938
551	617	624	973	976		688	693	749	749				773	764	860	799		830	841	881	904
552	596	603	941	945		669	667	728	718				743	739	823	776		808	820	859	873
553	591	591	926	928		653	658	714	707				723	723	803	752		792	802	839	858
554	568	579	900	900		630	635	682	683				700	694	777	736		766	783	815	831
555	556	562	864	862		616	615	671	663				679	665	755	715		738	755	784	799
556	542	552	845	846		606	604	654	652				662	661	742	699		724	735	765	787
557	526	536	825	821		578	581	630	629				644	637	718	678		699	714	742	763
558	513	520	791	792		557	561	616	606				617	615	686	653		682	699	718	735
559	499	500	771	763		538	544	590	587				597	591	669	633		656	667	696	711
560	496	495	752	750		530	531	580	573				587	584	650	619		642	659	683	696
561	477	476	726	724		505	509	561	556				557	559	629	593		627	638	661	673
562	459	465	698	697		491	497	537	540				546	538	602	572		602	614	638	651
563	447	450	673	675		471	476	522	514				519	518	585	550		585	589	617	627
564	437	440	658	659		458	466	509	506				508	504	568	538		567	577	597	607
565	426	426	635	634		441	446	486	486				488	486	544	512		545	555	580	583
566	408	412	606	613		427	426	470	467				468	468	528	494		530	540	559	562
567	396	400	590	592		404	415	455	449				450	445	508	481		503	517	531	539
568	393	391	574	571		396	403	442	441				437	442	494	466		497	509	520	538
569	376	377	551	549		385	385	427	425				422	419	477	451		481	485	501	510
570	363	365	535	529		370	372	411	409				409	403	461	435		465	471	485	495
571	351	355	510	509		355	356	398	388				385	386	437	414		447	449	467	474
572	344	348	498	502		348	351	385	384				383	377	425	407		436	439	455	459
573	335	337	482	481		336	337	375	375				365	364	413	394		419	425	440	446
574	326	329	466	468		323	324	364	361				352	351	399	381		409	417	421	435
575	318	320	450	451		312	317	356	348				344	341	384	367		397	399	411	418
576	311	312	444	444		308	310	348	342				336	330	382	364		390	395	406	409
577	303	309	435	431		302	303	337	335				327	324	369	349		378	384	395	401
578	295	299	418	418		290	292	328	326				315	316	358	344		368	371	380	389
579	288	290	409	406		282	285	319	317				308	305	353	334		358	361	373	377
580	289	289	403	402		279	283	315	312				309	304	345	328		356	358	367	370

## Sheet: Figure S1
D1	NW30	NW50
11.8	24.2	40.2
13.2	21.2	49
13	26.6	45.8
16.4	24.4	51.2
12.6634	31.2	52.8
12.6	32.6	48.8
10.1	30.6	57.8
6.2	31.8	40.2
11.2	36.2	47.6
12.6	28.2	54.6
16.2	38.6	54
13.2	25.8	38.8
13.8	26.6	47.8
9.8	25.2	46.4
12.6634	24.6	38.8
9.2	27.4	43.4
10.4	29.2	35.4
12		31.6
12.8
15.6

## Sheet: Figure S2
panel c
					panel d-k
					600	32	33	33	28	27	38	31	1427
					601	32	32	34	29	27	39	32	1489
					602	31	33	34	29	26	38	32	1545
					603	32	33	35	27	27	39	31	1596
					604	32	33	36	30	29	39	31	1635
					605	31	32	34	29	28	39	33	1678
					606	31	33	37	28	29	39	32	1725
					607	33	33	35	30	28	40	33	1750
					608	32	33	35	28	28	41	33	1776
					609	33	33	36	29	30	41	34	1813
					610	32	34	35	29	29	40	33	1818
					611	33	34	37	29	28	40	34	1848
					612	33	34	35	30	29	41	34	1851
					613	34	34	35	30	29	42	34	1864
					614	34	35	37	30	30	42	34	1861
					615	34	33	36	29	29	42	34	1835
					616	35	36	36	29	30	41	33	1832
					617	33	34	37	30	30	39	33	1811
					618	35	35	37	31	31	43	34	1791
					619	35	36	38	30	29	43	34	1774
					620	35	36	39	31	30	42	34	1743
					621	35	34	36	31	29	42	33	1705
					622	35	35	36	30	30	41	32	1675
					623	35	35	36	30	30	40	32	1658
					624	35	33	36	31	30	42	33	1609
					625	35	34	37	31	30	42	35	1574
					626	35	35	38	31	30	42	34	1545
					627	36	36	37	31	29	41	33	1529
					628	35	34	37	31	31	40	32	1504
					629	35	35	36	29	30	42	33	1474
					630	36	34	36	30	30	42	35	1441
					631	35	36	37	31	31	41	33	1425
					632	34	37	38	31	29	41	33	1393
					633	35	36	38	30	30	41	33	1364
					634	35	35	36	31	29	41	34	1334
					635	35	35	36	31	28	42	31	1304
					636	36	35	38	31	30	41	32	1288
					637	33	35	37	29	29	40	33	1264
					638	34	34	37	31	30	40	33	1242
					639	34	34	36	30	29	41	31	1205
					640	34	34	36	30	29	39	32	1181
					641	35	33	36	28	28	39	31	1170
					642	32	33	35	29	29	39	31	1144
					643	33	35	35	29	30	40	31	1118
					644	35	33	33	28	28	37	33	1097
					645	32	34	35	29	28	39	32	1073
					646	34	34	35	30	31	38	32	1064
					647	33	32	35	28	29	38	32	1039
					648	33	33	34	28	27	37	31	1032
					649	34	34	32	30	28	37	29	1011
					650	32	32	34	28	27	35	30	997
					651	33	33	35	28	26	37	30	987
					652	34	30	33	27	27	37	33	977
					653	32	33	33	25	25	37	29	960
					654	31	31	33	28	26	35	28	947
					655	31	34	32	28	25	35	28	925
					656	32	32	31	28	25	35	30	927
					657	32	32	32	26	28	36	27	908
					658	31	31	33	28	25	35	28	894
					659	29	29	32	25	26	35	30	883
					660	30	29	33	27	25	34	29	870
					661	31	30	33	28	27	34	28	851
					662	29	31	30	26	27	35	27	843
					663	31	30	32	26	26	34	26	831
					664	32	29	29	24	26	33	27	812
					665	28	29	30	27	26	35	26	795
					666	30	31	31	27	23	34	27	777
					667	27	30	31	26	26	32	25	769
					668	28	29	29	23	24	32	27	752
					669	28	30	32	24	25	33	29	741
					670	30	28	30	26	26	32	29	726
					671	28	29	30	26	22	30	25	711
					672	27	27	29	25	21	30	27	696
					673	26	29	31	23	22	32	28	695
					674	28	27	28	25	23	34	25	688
					675	28	27	28	22	24	30	26	674
					676	26	26	25	26	22	31	25	658
					677	27	28	28	23	24	30	24	645
					678	23	26	28	23	26	29	26	628
					679	27	26	30	23	24	31	27	623
					680	27	28	30	23	24	29	23	610
					681	26	26	28	23	21	28	22	590
					682	27	27	30	22	22	31	26	579
					683	26	24	25	22	20	27	23	561
					684	25	25	27	22	23	28	23	544
					685	27	22	27	21	25	27	24	545
					686	24	24	25	21	23	26	22	518
					687	23	24	24	20	22	26	24	506
					688	26	25	27	20	22	25	22	498
					689	24	26	27	22	20	28	22	479
					690	25	21	23	20	22	26	22	470
					691	23	23	26	19	19	29	24	461
					692	24	25	22	20	18	24	21	445
					693	24	24	25	18	22	26	22	439
					694	24	25	25	20	19	26	18	426
					695	22	20	21	22	20	24	22	406
					696	23	22	22	20	20	26	18	405
					697	24	25	23	16	18	27	18	396
					698	22	23	23	17	20	29	20	396
					699	19	22	25	20	20	24	21	377
					700	24	26	22	20	20	22	20	371

## Sheet: Figure S3
panel a					panel b					panel c
-0.34571	0	-1.84601	27.3976		-4.24133	0	-3.23507	0
-0.34504	0	-1.84534	0		-4.24067	0	-3.23441	0		mcherryD1	SPYGFPD1
-0.34438	0	-1.84468	0		-4.24	0	-3.23374	0		9	9.2
-0.34371	0	-1.84401	0		-4.23933	0	-3.23307	21.3388		11.8	13.8
-0.34305	0	-1.84334	0		-4.23867	16.6489	-3.23241	28.3873		7.4	13.2
-0.34238	22.9607	-1.84268	20.4756		-4.238	28.9483	-3.23174	28.3904		14.8	11.2
-0.34171	30.8181	-1.84201	27.3857		-4.23734	28.9505	-3.23108	28.3925		15.4	12
-0.34105	30.817	-1.84134	27.3884		-4.23667	28.9537	-3.23041	28.3966		13.2	14.6
-0.34038	30.8161	-1.84068	27.3906		-4.236	28.957	-3.22974	28.4019		12.6	12.2
-0.33971	30.8154	-1.84001	27.3937		-4.23534	28.9612	-3.22908	28.4044		14.4	13
-0.33905	30.8179	-1.83935	27.3956		-4.23467	28.9665	-3.22841	28.4072		13	11.4
-0.33838	30.8195	-1.83868	27.3989		-4.234	28.9726	-3.22774	28.4108		6.4	10.8
-0.33771	30.82	-1.83801	27.4012		-4.23334	28.9813	-3.22708	28.4326		16.7	11.6
-0.33705	30.8207	-1.83735	27.4031		-4.23267	28.996	-3.22641	28.4359		10.4	12.4
-0.33638	30.8214	-1.83668	27.4045		-4.232	29.0191	-3.22574	28.4384		11.2	11.8
-0.33571	30.825	-1.83601	27.4089		-4.23134	29.0487	-3.22508	28.4422
-0.33505	30.8272	-1.83535	27.4107		-4.23067	29.0807	-3.22441	28.4441
-0.33438	30.8274	-1.83468	27.4081		-4.23	29.1169	-3.22374	28.4437
-0.33371	30.832	-1.83401	27.4071		-4.22934	29.1538	-3.22308	28.4445
-0.33305	30.8334	-1.83335	27.4083		-4.22867	29.2123	-3.22241	28.4455
-0.33238	30.834	-1.83268	27.4086		-4.228	29.3138	-3.22174	28.4469
-0.33172	30.8318	-1.83202	27.4094		-4.22734	29.3609	-3.22108	28.4458
-0.33105	30.8323	-1.83135	27.4096		-4.22667	29.3857	-3.22041	28.4448
-0.33038	30.832	-1.83068	27.4099		-4.22601	29.4024	-3.21975	28.4432
-0.32972	30.8318	-1.83002	27.4106		-4.22534	29.414	-3.21908	28.4452
-0.32905	30.8316	-1.82935	27.4119		-4.22467	29.4231	-3.21841	28.445
-0.32838	30.8313	-1.82868	27.4115		-4.22401	29.4241	-3.21775	28.4413
-0.32772	30.8304	-1.82802	27.4087		-4.22334	29.4232	-3.21708	28.4384
-0.32705	30.8281	-1.82735	27.4091		-4.22267	29.427	-3.21641	28.4384
-0.32638	30.8255	-1.82668	27.41		-4.22201	29.4286	-3.21575	28.4374
-0.32572	30.8226	-1.82602	27.4069		-4.22134	29.4299	-3.21508	28.4406
-0.32505	30.8213	-1.82535	27.4051		-4.22067	29.4313	-3.21441	28.4413
-0.32438	30.8199	-1.82468	27.404		-4.22001	29.4313	-3.21375	28.4418
-0.32372	30.8205	-1.82402	27.4055		-4.21934	29.4319	-3.21308	28.4418
-0.32305	30.8181	-1.82335	27.406		-4.21867	29.4308	-3.21241	28.4423
-0.32239	30.8143	-1.82269	27.4067		-4.21801	29.4294	-3.21175	28.4425
-0.32172	30.8131	-1.82202	27.4072		-4.21734	29.4254	-3.21108	28.438
-0.32105	30.8109	-1.82135	27.409		-4.21667	29.42	-3.21041	28.4374
-0.32039	30.8105	-1.82069	27.4091		-4.21601	29.4162	-3.20975	28.4368
-0.31972	30.8095	-1.82002	27.4106		-4.21534	29.4105	-3.20908	28.4356
-0.31905	30.8086	-1.81935	27.4123		-4.21467	29.4024	-3.20841	28.4375
-0.31839	30.8112	-1.81869	27.4119		-4.21401	29.3952	-3.20775	28.438
-0.31772	30.8142	-1.81802	27.4148		-4.21334	29.3877	-3.20708	28.4363
-0.31705	30.8157	-1.81735	27.4175		-4.21268	29.3795	-3.20642	28.4305
-0.31639	30.815	-1.81669	27.4172		-4.21201	29.3719	-3.20575	28.4296
-0.31572	30.8144	-1.81602	27.4172		-4.21134	29.3603	-3.20508	28.4278
-0.31505	30.8148	-1.81535	27.4146		-4.21068	29.3503	-3.20442	28.427
-0.31439	30.8183	-1.81469	27.4114		-4.21001	29.3411	-3.20375	28.4287
-0.31372	30.8188	-1.81402	27.4112		-4.20934	29.3319	-3.20308	28.4312
-0.31305	30.8183	-1.81336	27.4086		-4.20868	29.3222	-3.20242	28.4302
-0.31239	30.8181	-1.81269	27.4086		-4.20801	29.3117	-3.20175	28.4316
-0.31172	30.8178	-1.81202	27.4086		-4.20734	29.3029	-3.20108	28.4314
-0.31106	30.8182	-1.81136	27.4081		-4.20668	29.2944	-3.20042	28.4359
-0.31039	30.8172	-1.81069	27.4084		-4.20601	29.287	-3.19975	28.4352
-0.30972	30.8161	-1.81002	27.4106		-4.20534	29.2754	-3.19908	28.4375
-0.30906	30.8178	-1.80936	27.4116		-4.20468	29.2696	-3.19842	28.443
-0.30839	30.8197	-1.80869	27.4134		-4.20401	29.2591	-3.19775	28.448
-0.30772	30.8226	-1.80802	27.4144		-4.20334	29.253	-3.19708	28.4529
-0.30706	30.8255	-1.80736	27.4148		-4.20268	29.2437	-3.19642	28.456
-0.30639	30.8294	-1.80669	27.417		-4.20201	29.2376	-3.19575	28.4598
-0.30572	30.834	-1.80602	27.4202		-4.20134	29.2328	-3.19509	28.4637
-0.30506	30.8394	-1.80536	27.4212		-4.20068	29.2313	-3.19442	28.4684
-0.30439	30.845	-1.80469	27.4236		-4.20001	29.2277	-3.19375	28.4725
-0.30372	30.8527	-1.80403	27.4237		-4.19935	29.2267	-3.19309	28.4753
-0.30306	30.8614	-1.80336	27.4289		-4.19868	29.2237	-3.19242	28.4798
-0.30239	30.8713	-1.80269	27.4358		-4.19801	29.2202	-3.19175	28.4818
-0.30172	30.8806	-1.80203	27.4418		-4.19735	29.2228	-3.19109	28.4841
-0.30106	30.8873	-1.80136	27.4454		-4.19668	29.2242	-3.19042	28.485
-0.30039	30.8935	-1.80069	27.4492		-4.19601	29.2258	-3.18975	28.4877
-0.29973	30.9011	-1.80003	27.4539		-4.19535	29.2287	-3.18909	28.4857
-0.29906	30.9088	-1.79936	27.4595		-4.19468	29.2364	-3.18842	28.4892
-0.29839	30.9166	-1.79869	27.4667		-4.19401	29.2432	-3.18775	28.4907
-0.29773	30.9238	-1.79803	27.4722		-4.19335	29.2456	-3.18709	28.4911
-0.29706	30.9322	-1.79736	27.4801		-4.19268	29.247	-3.18642	28.4884
-0.29639	30.9423	-1.79669	27.486		-4.19201	29.2476	-3.18575	28.4858
-0.29573	30.9509	-1.79603	27.4925		-4.19135	29.2506	-3.18509	28.4853
-0.29506	30.9577	-1.79536	27.4996		-4.19068	29.2577	-3.18442	28.4861
-0.29439	30.9621	-1.7947	27.5027		-4.19001	29.2616	-3.18375	28.4831
-0.29373	30.9712	-1.79403	27.5066		-4.18935	29.2659	-3.18309	28.4817
-0.29306	30.9786	-1.79336	27.5108		-4.18868	29.271	-3.18242	28.4817
-0.29239	30.9867	-1.7927	27.5137		-4.18802	29.2772	-3.18176	28.4801
-0.29173	30.9944	-1.79203	27.5154		-4.18735	29.2841	-3.18109	28.478
-0.29106	30.9972	-1.79136	27.5131		-4.18668	29.2904	-3.18042	28.4778
-0.2904	30.9969	-1.7907	27.5115		-4.18602	29.2966	-3.17976	28.4749
-0.28973	30.9989	-1.79003	27.5106		-4.18535	29.3051	-3.17909	28.4738
-0.28906	30.9992	-1.78936	27.5083		-4.18468	29.3147	-3.17842	28.4729
-0.2884	30.9966	-1.7887	27.5046		-4.18402	29.3286	-3.17776	28.4727
-0.28773	30.9925	-1.78803	27.5012		-4.18335	29.3416	-3.17709	28.4724
-0.28706	30.9907	-1.78736	27.4997		-4.18268	29.3541	-3.17642	28.471
-0.2864	30.9866	-1.7867	27.4939		-4.18202	29.3728	-3.17576	28.4724
-0.28573	30.9818	-1.78603	27.4865		-4.18135	29.3964	-3.17509	28.4732
-0.28506	30.9745	-1.78537	27.4809		-4.18068	29.4223	-3.17442	28.4717
-0.2844	30.9673	-1.7847	27.4752		-4.18002	29.4505	-3.17376	28.4691
-0.28373	30.9593	-1.78403	27.4695		-4.17935	29.4794	-3.17309	28.4692
-0.28306	30.9528	-1.78337	27.4687		-4.17868	29.5085	-3.17242	28.4688
-0.2824	30.9476	-1.7827	27.467		-4.17802	29.5395	-3.17176	28.4672
-0.28173	30.9426	-1.78203	27.464		-4.17735	29.5743	-3.17109	28.4658
-0.28106	30.9359	-1.78137	27.4635		-4.17669	29.6084	-3.17043	28.468
-0.2804	30.9316	-1.7807	27.4621		-4.17602	29.638	-3.16976	28.4674
-0.27973	30.9253	-1.78003	27.4611		-4.17535	29.6669	-3.16909	28.4664
-0.27907	30.9195	-1.77937	27.4588		-4.17469	29.6934	-3.16843	28.466
-0.2784	30.9157	-1.7787	27.4546		-4.17402	29.7131	-3.16776	28.4647
-0.27773	30.912	-1.77803	27.4545		-4.17335	29.7268	-3.16709	28.4639
-0.27707	30.9073	-1.77737	27.4524		-4.17269	29.7357	-3.16643	28.4607
-0.2764	30.9018	-1.7767	27.4495		-4.17202	29.7382	-3.16576	28.4588
-0.27573	30.8974	-1.77604	27.4486		-4.17135	29.7365	-3.16509	28.4575
-0.27507	30.891	-1.77537	27.4491		-4.17069	29.7359	-3.16443	28.4556
-0.2744	30.8868	-1.7747	27.4476		-4.17002	29.7314	-3.16376	28.4531
-0.27373	30.8869	-1.77404	27.4485		-4.16935	29.7246	-3.16309	28.4535
-0.27307	30.8864	-1.77337	27.4505		-4.16869	29.7181	-3.16243	28.4523
-0.2724	30.8856	-1.7727	27.4501		-4.16802	29.7127	-3.16176	28.4527
-0.27173	30.8846	-1.77204	27.449		-4.16735	29.7046	-3.16109	28.4519
-0.27107	30.8811	-1.77137	27.4467		-4.16669	29.6964	-3.16043	28.4512
-0.2704	30.8797	-1.7707	27.4471		-4.16602	29.6895	-3.15976	28.449
-0.26974	30.879	-1.77004	27.4492		-4.16535	29.6879	-3.15909	28.4456
-0.26907	30.8789	-1.76937	27.4477		-4.16469	29.6835	-3.15843	28.4443
-0.2684	30.879	-1.7687	27.4475		-4.16402	29.6802	-3.15776	28.4465
-0.26774	30.8766	-1.76804	27.4476		-4.16336	29.6795	-3.1571	28.4429
-0.26707	30.8778	-1.76737	27.4463		-4.16269	29.6823	-3.15643	28.447
-0.2664	30.8766	-1.76671	27.4446		-4.16202	29.6804	-3.15576	28.448
-0.26574	30.8736	-1.76604	27.4436		-4.16136	29.6809	-3.1551	28.4467
-0.26507	30.8712	-1.76537	27.4396		-4.16069	29.6822	-3.15443	28.4471
-0.2644	30.8692	-1.76471	27.4365		-4.16002	29.6867	-3.15376	28.446
-0.26374	30.8693	-1.76404	27.4346		-4.15936	29.6882	-3.1531	28.4461
-0.26307	30.8706	-1.76337	27.4341		-4.15869	29.687	-3.15243	28.4493
-0.2624	30.8723	-1.76271	27.4335		-4.15802	29.6907	-3.15176	28.4517
-0.26174	30.8754	-1.76204	27.4309		-4.15736	29.6925	-3.1511	28.4513
-0.26107	30.8786	-1.76137	27.4297		-4.15669	29.6966	-3.15043	28.4544
-0.2604	30.8789	-1.76071	27.4306		-4.15602	29.7036	-3.14976	28.4577
-0.25974	30.8819	-1.76004	27.4307		-4.15536	29.7125	-3.1491	28.4628
-0.25907	30.8848	-1.75937	27.4304		-4.15469	29.7225	-3.14843	28.4666
-0.25841	30.8849	-1.75871	27.4295		-4.15402	29.7296	-3.14776	28.469
-0.25774	30.8856	-1.75804	27.4304		-4.15336	29.7433	-3.1471	28.4799
-0.25707	30.8852	-1.75738	27.4312		-4.15269	29.7589	-3.14643	28.4858
-0.25641	30.887	-1.75671	27.4306		-4.15203	29.7748	-3.14577	28.4958
-0.25574	30.8852	-1.75604	27.4328		-4.15136	29.7904	-3.1451	28.5046
-0.25507	30.8873	-1.75538	27.4348		-4.15069	29.8094	-3.14443	28.5129
-0.25441	30.8832	-1.75471	27.4348		-4.15003	29.8316	-3.14377	28.5242
-0.25374	30.8808	-1.75404	27.436		-4.14936	29.8549	-3.1431	28.54
-0.25307	30.8764	-1.75338	27.4379		-4.14869	29.8795	-3.14243	28.5548
-0.25241	30.8747	-1.75271	27.4383		-4.14803	29.903	-3.14177	28.571
-0.25174	30.8738	-1.75204	27.4376		-4.14736	29.9256	-3.1411	28.5859
-0.25107	30.8713	-1.75138	27.4371		-4.14669	29.9506	-3.14043	28.6045
-0.25041	30.8704	-1.75071	27.4398		-4.14603	29.9785	-3.13977	28.625
-0.24974	30.8709	-1.75005	27.4436		-4.14536	30.0084	-3.1391	28.6445
-0.24908	30.8689	-1.74938	27.4429		-4.14469	30.0371	-3.13843	28.6639
-0.24841	30.8681	-1.74871	27.4445		-4.14403	30.0704	-3.13777	28.6866
-0.24774	30.8667	-1.74805	27.4456		-4.14336	30.1028	-3.1371	28.7127
-0.24708	30.8653	-1.74738	27.4476		-4.14269	30.1399	-3.13643	28.739
-0.24641	30.8637	-1.74671	27.4498		-4.14203	30.1761	-3.13577	28.7677
-0.24574	30.8661	-1.74605	27.4509		-4.14136	30.212	-3.1351	28.7914
-0.24508	30.8657	-1.74538	27.4531		-4.1407	30.2507	-3.13443	28.8163
-0.24441	30.8685	-1.74471	27.4596		-4.14003	30.2903	-3.13377	28.8419
-0.24374	30.8686	-1.74405	27.4659		-4.13936	30.3329	-3.1331	28.873
-0.24308	30.8692	-1.74338	27.4728		-4.1387	30.3754	-3.13244	28.9016
-0.24241	30.8729	-1.74271	27.4833		-4.13803	30.4174	-3.13177	28.9272
-0.24174	30.8784	-1.74205	27.4916		-4.13736	30.4614	-3.1311	28.956
-0.24108	30.8883	-1.74138	27.5025		-4.1367	30.5021	-3.13044	28.9846
-0.24041	30.8998	-1.74072	27.517		-4.13603	30.5433	-3.12977	29.0137
-0.23974	30.9124	-1.74005	27.5325		-4.13536	30.5884	-3.1291	29.0421
-0.23908	30.9272	-1.73938	27.5527		-4.1347	30.6304	-3.12844	29.0682
-0.23841	30.9441	-1.73872	27.5769		-4.13403	30.6726	-3.12777	29.0912
-0.23775	30.9596	-1.73805	27.6053		-4.13336	30.7178	-3.1271	29.1125
-0.23708	30.976	-1.73738	27.6344		-4.1327	30.763	-3.12644	29.1382
-0.23641	30.9938	-1.73672	27.6662		-4.13203	30.8059	-3.12577	29.1614
-0.23575	31.0153	-1.73605	27.6982		-4.13136	30.8498	-3.1251	29.1822
-0.23508	31.0413	-1.73538	27.7309		-4.1307	30.8918	-3.12444	29.1982
-0.23441	31.0628	-1.73472	27.7679		-4.13003	30.9389	-3.12377	29.2141
-0.23375	31.0885	-1.73405	27.8044		-4.12936	30.9846	-3.1231	29.2296
-0.23308	31.1141	-1.73338	27.8429		-4.1287	31.0306	-3.12244	29.2426
-0.23241	31.1405	-1.73272	27.8795		-4.12803	31.0779	-3.12177	29.2484
-0.23175	31.1639	-1.73205	27.9188		-4.12737	31.1193	-3.1211	29.2558
-0.23108	31.186	-1.73139	27.9583		-4.1267	31.1577	-3.12044	29.2638
-0.23041	31.2104	-1.73072	27.995		-4.12603	31.1988	-3.11977	29.2708
-0.22975	31.2335	-1.73005	28.0291		-4.12537	31.2374	-3.11911	29.2751
-0.22908	31.2566	-1.72939	28.0632		-4.1247	31.2711	-3.11844	29.2804
-0.22842	31.2806	-1.72872	28.096		-4.12403	31.3003	-3.11777	29.2837
-0.22775	31.3045	-1.72805	28.1271		-4.12337	31.3291	-3.11711	29.2885
-0.22708	31.3258	-1.72739	28.1561		-4.1227	31.3535	-3.11644	29.2906
-0.22642	31.3473	-1.72672	28.1881		-4.12203	31.3777	-3.11577	29.2922
-0.22575	31.3691	-1.72605	28.2178		-4.12137	31.3967	-3.11511	29.2931
-0.22508	31.3908	-1.72539	28.2448		-4.1207	31.4148	-3.11444	29.293
-0.22442	31.4057	-1.72472	28.2725		-4.12003	31.4303	-3.11377	29.2951
-0.22375	31.4226	-1.72405	28.2965		-4.11937	31.4424	-3.11311	29.2963
-0.22308	31.4443	-1.72339	28.3179		-4.1187	31.4562	-3.11244	29.2916
-0.22242	31.4602	-1.72272	28.339		-4.11803	31.4663	-3.11177	29.2861
-0.22175	31.4764	-1.72206	28.3578		-4.11737	31.4729	-3.11111	29.2807
-0.22108	31.4927	-1.72139	28.3758		-4.1167	31.4786	-3.11044	29.2791
-0.22042	31.5066	-1.72072	28.3926		-4.11604	31.4849	-3.10977	29.2757
-0.21975	31.5137	-1.72006	28.4093		-4.11537	31.4888	-3.10911	29.2679
-0.21908	31.5203	-1.71939	28.4249		-4.1147	31.4922	-3.10844	29.2626
-0.21842	31.5294	-1.71872	28.4396		-4.11404	31.4924	-3.10778	29.2557
-0.21775	31.5362	-1.71806	28.4546		-4.11337	31.4918	-3.10711	29.2455
-0.21709	31.5367	-1.71739	28.4647		-4.1127	31.4925	-3.10644	29.2411
-0.21642	31.5401	-1.71672	28.475		-4.11204	31.4877	-3.10578	29.2358
-0.21575	31.5428	-1.71606	28.4842		-4.11137	31.4845	-3.10511	29.2261
-0.21509	31.5418	-1.71539	28.4912		-4.1107	31.4791	-3.10444	29.2181
-0.21442	31.542	-1.71472	28.5024		-4.11004	31.4708	-3.10378	29.2096
-0.21375	31.5407	-1.71406	28.5085		-4.10937	31.4659	-3.10311	29.2025
-0.21309	31.5393	-1.71339	28.5165		-4.1087	31.4589	-3.10244	29.192
-0.21242	31.5385	-1.71273	28.5246		-4.10804	31.4493	-3.10178	29.1796
-0.21175	31.5388	-1.71206	28.5292		-4.10737	31.4399	-3.10111	29.1718
-0.21109	31.537	-1.71139	28.5328		-4.1067	31.4299	-3.10044	29.1614
-0.21042	31.5324	-1.71073	28.535		-4.10604	31.4187	-3.09978	29.1504
-0.20975	31.529	-1.71006	28.5342		-4.10537	31.4082	-3.09911	29.147
-0.20909	31.5246	-1.70939	28.5309		-4.1047	31.3949	-3.09844	29.1377
-0.20842	31.5222	-1.70873	28.5297		-4.10404	31.3788	-3.09778	29.1289
-0.20776	31.5175	-1.70806	28.5264		-4.10337	31.3673	-3.09711	29.1199
-0.20709	31.5133	-1.70739	28.5234		-4.10271	31.3527	-3.09645	29.1102
-0.20642	31.5095	-1.70673	28.5203		-4.10204	31.3395	-3.09578	29.1031
-0.20576	31.5029	-1.70606	28.5155		-4.10137	31.3257	-3.09511	29.097
-0.20509	31.4998	-1.70539	28.5079		-4.10071	31.3081	-3.09445	29.0903
-0.20442	31.4947	-1.70473	28.5008		-4.10004	31.2934	-3.09378	29.0843
-0.20376	31.4889	-1.70406	28.4941		-4.09937	31.278	-3.09311	29.0767
-0.20309	31.4838	-1.7034	28.4874		-4.09871	31.2653	-3.09245	29.07
-0.20242	31.4812	-1.70273	28.4806		-4.09804	31.2482	-3.09178	29.0618
-0.20176	31.4782	-1.70206	28.4742		-4.09737	31.2342	-3.09111	29.0536
-0.20109	31.4738	-1.7014	28.4697		-4.09671	31.2202	-3.09045	29.0444
-0.20042	31.4702	-1.70073	28.4642		-4.09604	31.2071	-3.08978	29.0351
-0.19976	31.4652	-1.70006	28.4612		-4.09537	31.1934	-3.08911	29.026
-0.19909	31.4591	-1.6994	28.4574		-4.09471	31.1817	-3.08845	29.0165
-0.19842	31.4545	-1.69873	28.4497		-4.09404	31.1694	-3.08778	29.0062
-0.19776	31.4519	-1.69806	28.4433		-4.09337	31.1575	-3.08711	28.9999
-0.19709	31.4441	-1.6974	28.4391		-4.09271	31.1468	-3.08645	28.9891
-0.19643	31.4353	-1.69673	28.4362		-4.09204	31.1364	-3.08578	28.9801
-0.19576	31.4275	-1.69606	28.4317		-4.09138	31.1246	-3.08511	28.9719
-0.19509	31.4218	-1.6954	28.4266		-4.09071	31.1151	-3.08445	28.9681
-0.19443	31.4171	-1.69473	28.4226		-4.09004	31.1046	-3.08378	28.963
-0.19376	31.4113	-1.69407	28.4177		-4.08938	31.094	-3.08312	28.9546
-0.19309	31.4057	-1.6934	28.4096		-4.08871	31.0859	-3.08245	28.9464
-0.19243	31.3981	-1.69273	28.4011		-4.08804	31.0748	-3.08178	28.9409
-0.19176	31.3965	-1.69207	28.3938		-4.08738	31.0693	-3.08112	28.9363
-0.19109	31.3928	-1.6914	28.3865		-4.08671	31.0623	-3.08045	28.9332
-0.19043	31.3888	-1.69073	28.379		-4.08604	31.0529	-3.07978	28.933
-0.18976	31.3832	-1.69007	28.3727		-4.08538	31.0453	-3.07912	28.9309
-0.18909	31.3791	-1.6894	28.3668		-4.08471	31.0389	-3.07845	28.928
-0.18843	31.3771	-1.68873	28.3582		-4.08404	31.0275	-3.07778	28.923
-0.18776	31.3761	-1.68807	28.3499		-4.08338	31.0204	-3.07712	28.9184
-0.1871	31.3751	-1.6874	28.3417		-4.08271	31.0127	-3.07645	28.9135
-0.18643	31.3715	-1.68674	28.332		-4.08204	31.0047	-3.07578	28.9073
-0.18576	31.3695	-1.68607	28.3228		-4.08138	30.997	-3.07512	28.9035
-0.1851	31.3696	-1.6854	28.3183		-4.08071	30.9896	-3.07445	28.9027
-0.18443	31.367	-1.68474	28.3157		-4.08005	30.9831	-3.07378	28.8969
-0.18376	31.3651	-1.68407	28.3094		-4.07938	30.9766	-3.07312	28.8942
-0.1831	31.3633	-1.6834	28.3069		-4.07871	30.9673	-3.07245	28.8889
-0.18243	31.3616	-1.68274	28.3018		-4.07805	30.9594	-3.07178	28.8864
-0.18176	31.3603	-1.68207	28.2943		-4.07738	30.9504	-3.07112	28.8805
-0.1811	31.3606	-1.6814	28.288		-4.07671	30.9401	-3.07045	28.8729
-0.18043	31.3587	-1.68074	28.2819		-4.07605	30.9335	-3.06979	28.8676
-0.17976	31.357	-1.68007	28.2751		-4.07538	30.9289	-3.06912	28.8642
-0.1791	31.3519	-1.6794	28.2711		-4.07471	30.9183	-3.06845	28.8606
-0.17843	31.3473	-1.67874	28.2668		-4.07405	30.909	-3.06779	28.8544
-0.17776	31.3457	-1.67807	28.2594		-4.07338	30.9021	-3.06712	28.8494
-0.1771	31.3399	-1.67741	28.2565		-4.07271	30.8958	-3.06645	28.8429
-0.17643	31.3379	-1.67674	28.248		-4.07205	30.8896	-3.06579	28.8379
-0.17577	31.3345	-1.67607	28.2384		-4.07138	30.8854	-3.06512	28.8372
-0.1751	31.326	-1.67541	28.2307		-4.07071	30.8798	-3.06445	28.8342
-0.17443	31.3227	-1.67474	28.2261		-4.07005	30.8759	-3.06379	28.8308
-0.17377	31.3185	-1.67407	28.2212		-4.06938	30.8706	-3.06312	28.8271
-0.1731	31.3168	-1.67341	28.2194		-4.06872	30.8662	-3.06245	28.8245
-0.17243	31.315	-1.67274	28.212		-4.06805	30.8619	-3.06179	28.8223
-0.17177	31.3124	-1.67207	28.2059		-4.06738	30.8525	-3.06112	28.818
-0.1711	31.3118	-1.67141	28.1991		-4.06672	30.8464	-3.06045	28.8173
-0.17043	31.3074	-1.67074	28.1919		-4.06605	30.8407	-3.05979	28.8174
-0.16977	31.3065	-1.67007	28.1865		-4.06538	30.8376	-3.05912	28.8152
-0.1691	31.3063	-1.66941	28.1812		-4.06472	30.8308	-3.05846	28.8114
-0.16843	31.3039	-1.66874	28.1749		-4.06405	30.8238	-3.05779	28.8089
-0.16777	31.3008	-1.66808	28.1717		-4.06338	30.8171	-3.05712	28.8039
-0.1671	31.3017	-1.66741	28.1708		-4.06272	30.8087	-3.05646	28.8013
-0.16644	31.299	-1.66674	28.1644		-4.06205	30.8026	-3.05579	28.7996
-0.16577	31.297	-1.66608	28.1568		-4.06138	30.7989	-3.05512	28.7948
-0.1651	31.2929	-1.66541	28.1508		-4.06072	30.7909	-3.05446	28.7921
-0.16444	31.2875	-1.66474	28.1444		-4.06005	30.7846	-3.05379	28.7885
-0.16377	31.2829	-1.66408	28.1407		-4.05938	30.7799	-3.05312	28.7871
-0.1631	31.2807	-1.66341	28.135		-4.05872	30.7771	-3.05246	28.7847
-0.16244	31.2758	-1.66274	28.1312		-4.05805	30.7737	-3.05179	28.7781
-0.16177	31.2754	-1.66208	28.1289		-4.05738	30.7697	-3.05112	28.7754
-0.1611	31.2746	-1.66141	28.1243		-4.05672	30.7652	-3.05046	28.7753
-0.16044	31.2735	-1.66074	28.1189		-4.05605	30.7608	-3.04979	28.7744
-0.15977	31.2693	-1.66008	28.1125		-4.05539	30.7564	-3.04912	28.7715
-0.1591	31.2672	-1.65941	28.1083		-4.05472	30.7514	-3.04846	28.7713
-0.15844	31.2659	-1.65875	28.1027		-4.05405	30.7451	-3.04779	28.7659
-0.15777	31.2633	-1.65808	28.0981		-4.05339	30.7429	-3.04713	28.7611
-0.1571	31.2639	-1.65741	28.0917		-4.05272	30.7379	-3.04646	28.7578
-0.15644	31.2653	-1.65675	28.0886		-4.05205	30.7353	-3.04579	28.7556
-0.15577	31.2646	-1.65608	28.0847		-4.05139	30.7329	-3.04513	28.7537
-0.15511	31.2632	-1.65541	28.0791		-4.05072	30.7295	-3.04446	28.7509
-0.15444	31.2603	-1.65475	28.0758		-4.05005	30.7252	-3.04379	28.7494
-0.15377	31.2569	-1.65408	28.0702		-4.04939	30.7221	-3.04313	28.7451
-0.15311	31.2531	-1.65341	28.0637		-4.04872	30.717	-3.04246	28.7407
-0.15244	31.2471	-1.65275	28.0618		-4.04805	30.7133	-3.04179	28.7364
-0.15177	31.2432	-1.65208	28.0596		-4.04739	30.709	-3.04113	28.7332
-0.15111	31.2431	-1.65141	28.0559		-4.04672	30.7081	-3.04046	28.7297
-0.15044	31.2372	-1.65075	28.0529		-4.04605	30.7046	-3.03979	28.7276
-0.14977	31.2353	-1.65008	28.0474		-4.04539	30.7007	-3.03913	28.7264
-0.14911	31.233	-1.64942	28.0421		-4.04472	30.695	-3.03846	28.7248
-0.14844	31.2269	-1.64875	28.0376		-4.04406	30.6902	-3.03779	28.7221
-0.14777	31.2232	-1.64808	28.0309		-4.04339	30.6882	-3.03713	28.7211
-0.14711	31.2205	-1.64742	28.0271		-4.04272	30.6837	-3.03646	28.7189
-0.14644	31.2186	-1.64675	28.0244		-4.04206	30.6797	-3.03579	28.715
-0.14578	31.2157	-1.64608	28.0211		-4.04139	30.6745	-3.03513	28.7129
-0.14511	31.2148	-1.64542	28.0204		-4.04072	30.6707	-3.03446	28.7131
-0.14444	31.2144	-1.64475	28.016		-4.04006	30.6699	-3.0338	28.7108
-0.14378	31.2127	-1.64408	28.0136		-4.03939	30.666	-3.03313	28.7089
-0.14311	31.2109	-1.64342	28.009		-4.03872	30.6616	-3.03246	28.706
-0.14244	31.2118	-1.64275	28.0011		-4.03806	30.6575	-3.0318	28.7085
-0.14178	31.211	-1.64208	27.9971		-4.03739	30.6536	-3.03113	28.7042
-0.14111	31.2105	-1.64142	27.9957		-4.03672	30.6518	-3.03046	28.701
-0.14044	31.2083	-1.64075	27.9935		-4.03606	30.6496	-3.0298	28.6994
-0.13978	31.2089	-1.64009	27.9914		-4.03539	30.6461	-3.02913	28.697
-0.13911	31.2086	-1.63942	27.9871		-4.03472	30.6429	-3.02846	28.6971
-0.13844	31.2061	-1.63875	27.9811		-4.03406	30.6398	-3.0278	28.6967
-0.13778	31.206	-1.63809	27.9775		-4.03339	30.635	-3.02713	28.6962
-0.13711	31.2044	-1.63742	27.9736		-4.03272	30.6323	-3.02646	28.6981
-0.13644	31.2028	-1.63675	27.9705		-4.03206	30.6249	-3.0258	28.6941
-0.13578	31.1994	-1.63609	27.9653		-4.03139	30.6193	-3.02513	28.6953
-0.13511	31.1966	-1.63542	27.962		-4.03073	30.6181	-3.02446	28.692
-0.13445	31.194	-1.63475	27.9605		-4.03006	30.616	-3.0238	28.6899
-0.13378	31.1901	-1.63409	27.9567		-4.02939	30.6108	-3.02313	28.6886
-0.13311	31.1873	-1.63342	27.9544		-4.02873	30.6044	-3.02247	28.6854
-0.13245	31.1834	-1.63275	27.9506		-4.02806	30.5989	-3.0218	28.6862
-0.13178	31.1843	-1.63209	27.9488		-4.02739	30.5928	-3.02113	28.6815
-0.13111	31.1838	-1.63142	27.9465		-4.02673	30.5863	-3.02047	28.6803
-0.13045	31.1813	-1.63076	27.9464		-4.02606	30.5813	-3.0198	28.677
-0.12978	31.1774	-1.63009	27.9407		-4.02539	30.5795	-3.01913	28.6746
-0.12911	31.1768	-1.62942	27.9372		-4.02473	30.5763	-3.01847	28.6674
-0.12845	31.1765	-1.62876	27.9347		-4.02406	30.5737	-3.0178	28.6659
-0.12778	31.1742	-1.62809	27.9331		-4.02339	30.5735	-3.01713	28.6635
-0.12711	31.1756	-1.62742	27.9318		-4.02273	30.5687	-3.01647	28.6633
-0.12645	31.175	-1.62676	27.9322		-4.02206	30.5635	-3.0158	28.6637
-0.12578	31.1728	-1.62609	27.9287		-4.02139	30.5581	-3.01513	28.6594
-0.12512	31.1703	-1.62542	27.9277		-4.02073	30.5534	-3.01447	28.6565
-0.12445	31.1694	-1.62476	27.9257		-4.02006	30.551	-3.0138	28.6531
-0.12378	31.1682	-1.62409	27.9237		-4.0194	30.548	-3.01313	28.6525
-0.12312	31.1618	-1.62342	27.9194		-4.01873	30.5478	-3.01247	28.6531
-0.12245	31.1586	-1.62276	27.9181		-4.01806	30.5444	-3.0118	28.6506
-0.12178	31.1593	-1.62209	27.9172		-4.0174	30.54	-3.01113	28.65
-0.12112	31.1595	-1.62143	27.9147		-4.01673	30.536	-3.01047	28.6494
-0.12045	31.1557	-1.62076	27.9136		-4.01606	30.5321	-3.0098	28.6509
-0.11978	31.155	-1.62009	27.9117		-4.0154	30.5281	-3.00914	28.6536
-0.11912	31.1553	-1.61943	27.9088		-4.01473	30.5227	-3.00847	28.6509
-0.11845	31.1539	-1.61876	27.909		-4.01406	30.5169	-3.0078	28.6465
-0.11778	31.1523	-1.61809	27.9075		-4.0134	30.517	-3.00714	28.6433
-0.11712	31.1508	-1.61743	27.9072		-4.01273	30.5147	-3.00647	28.6418
-0.11645	31.1474	-1.61676	27.9033		-4.01206	30.5105	-3.0058	28.6399
-0.11578	31.1446	-1.61609	27.9028		-4.0114	30.5038	-3.00514	28.6384
-0.11512	31.1431	-1.61543	27.9034		-4.01073	30.4988	-3.00447	28.6391
-0.11445	31.1448	-1.61476	27.9004		-4.01006	30.4932	-3.0038	28.6348
-0.11379	31.1422	-1.61409	27.899		-4.0094	30.4899	-3.00314	28.633
-0.11312	31.1393	-1.61343	27.899		-4.00873	30.4876	-3.00247	28.6317
-0.11245	31.1391	-1.61276	27.8966		-4.00807	30.4859	-3.0018	28.6292
-0.11179	31.1378	-1.6121	27.8927		-4.0074	30.4826	-3.00114	28.6269
-0.11112	31.135	-1.61143	27.8897		-4.00673	30.4811	-3.00047	28.6241
-0.11045	31.1334	-1.61076	27.8855		-4.00607	30.4786	-2.9998	28.6244
-0.10979	31.1318	-1.6101	27.8829		-4.0054	30.476	-2.99914	28.6237
-0.10912	31.1314	-1.60943	27.8779		-4.00473	30.4737	-2.99847	28.6231
-0.10845	31.131	-1.60876	27.8731		-4.00407	30.4712	-2.99781	28.626
-0.10779	31.1329	-1.6081	27.8708		-4.0034	30.4714	-2.99714	28.625
-0.10712	31.1301	-1.60743	27.8685		-4.00273	30.4696	-2.99647	28.6242
-0.10645	31.129	-1.60676	27.8667		-4.00207	30.468	-2.99581	28.6231
-0.10579	31.1255	-1.6061	27.8657		-4.0014	30.4659	-2.99514	28.6236
-0.10512	31.1244	-1.60543	27.8619		-4.00073	30.4636	-2.99447	28.6217
-0.10445	31.1225	-1.60477	27.8593		-4.00007	30.4595	-2.99381	28.6191
-0.10379	31.1207	-1.6041	27.86		-3.9994	30.457	-2.99314	28.6183
-0.10312	31.1197	-1.60343	27.8588		-3.99873	30.4529	-2.99247	28.6185
-0.10246	31.1172	-1.60277	27.8578		-3.99807	30.4495	-2.99181	28.6154
-0.10179	31.1175	-1.6021	27.8559		-3.9974	30.4485	-2.99114	28.6159
-0.10112	31.1168	-1.60143	27.8541		-3.99673	30.4431	-2.99047	28.6145
-0.10046	31.1124	-1.60077	27.853		-3.99607	30.4402	-2.98981	28.6131
-0.09979	31.1106	-1.6001	27.8526		-3.9954	30.437	-2.98914	28.6104
-0.09912	31.1111	-1.59943	27.8514		-3.99474	30.432	-2.98847	28.6083
-0.09846	31.1104	-1.59877	27.8484		-3.99407	30.4312	-2.98781	28.6083
-0.09779	31.1096	-1.5981	27.8462		-3.9934	30.4307	-2.98714	28.6073
-0.09712	31.1076	-1.59743	27.8443		-3.99274	30.4287	-2.98647	28.6095
-0.09646	31.106	-1.59677	27.8451		-3.99207	30.4236	-2.98581	28.6072
-0.09579	31.107	-1.5961	27.8423		-3.9914	30.422	-2.98514	28.6049
-0.09512	31.1063	-1.59544	27.8382		-3.99074	30.4183	-2.98448	28.6044
-0.09446	31.1059	-1.59477	27.8348		-3.99007	30.4138	-2.98381	28.6026
-0.09379	31.1029	-1.5941	27.8331		-3.9894	30.4074	-2.98314	28.6
-0.09313	31.1022	-1.59344	27.83		-3.98874	30.4071	-2.98248	28.5979
-0.09246	31.105	-1.59277	27.8291		-3.98807	30.4005	-2.98181	28.597
-0.09179	31.1072	-1.5921	27.8285		-3.9874	30.3993	-2.98114	28.5953
-0.09113	31.1065	-1.59144	27.8248		-3.98674	30.399	-2.98048	28.5951
-0.09046	31.1064	-1.59077	27.8241		-3.98607	30.3954	-2.97981	28.5952
-0.08979	31.1072	-1.5901	27.8243		-3.9854	30.3904	-2.97914	28.5936
-0.08913	31.106	-1.58944	27.819		-3.98474	30.3848	-2.97848	28.5925
-0.08846	31.1057	-1.58877	27.8181		-3.98407	30.3819	-2.97781	28.5876
-0.08779	31.102	-1.5881	27.8143		-3.98341	30.3765	-2.97714	28.5867
-0.08713	31.0991	-1.58744	27.8116		-3.98274	30.373	-2.97648	28.584
-0.08646	31.0973	-1.58677	27.8125		-3.98207	30.3699	-2.97581	28.584
-0.08579	31.099	-1.58611	27.8116		-3.98141	30.3665	-2.97514	28.5847
-0.08513	31.0982	-1.58544	27.8099		-3.98074	30.3634	-2.97448	28.5829
-0.08446	31.0913	-1.58477	27.8097		-3.98007	30.3616	-2.97381	28.5834
-0.08379	31.0868	-1.58411	27.8076		-3.97941	30.3587	-2.97315	28.5829
-0.08313	31.0847	-1.58344	27.8083		-3.97874	30.3561	-2.97248	28.5837
-0.08246	31.081	-1.58277	27.8063		-3.97807	30.3514	-2.97181	28.5835
-0.0818	31.0817	-1.58211	27.8057		-3.97741	30.3475	-2.97115	28.582
-0.08113	31.0817	-1.58144	27.8048		-3.97674	30.3425	-2.97048	28.5825
-0.08046	31.0829	-1.58077	27.8042		-3.97607	30.34	-2.96981	28.5794
-0.0798	31.0855	-1.58011	27.804		-3.97541	30.3372	-2.96915	28.5794
-0.07913	31.0878	-1.57944	27.804		-3.97474	30.3355	-2.96848	28.5786
-0.07846	31.088	-1.57877	27.802		-3.97407	30.3343	-2.96781	28.5779
-0.0778	31.0864	-1.57811	27.7991		-3.97341	30.3326	-2.96715	28.578
-0.07713	31.0846	-1.57744	27.7977		-3.97274	30.3318	-2.96648	28.5779
-0.07646	31.0863	-1.57678	27.7978		-3.97208	30.3286	-2.96581	28.5776
-0.0758	31.0885	-1.57611	27.7972		-3.97141	30.3277	-2.96515	28.5764
-0.07513	31.0905	-1.57544	27.7954		-3.97074	30.3264	-2.96448	28.5761
-0.07446	31.0932	-1.57478	27.7927		-3.97008	30.3229	-2.96381	28.5743
-0.0738	31.0926	-1.57411	27.7894		-3.96941	30.3233	-2.96315	28.5745
-0.07313	31.0885	-1.57344	27.7875		-3.96874	30.3199	-2.96248	28.5732
-0.07247	31.0863	-1.57278	27.7851		-3.96808	30.3176	-2.96181	28.575
-0.0718	31.0846	-1.57211	27.7825		-3.96741	30.3153	-2.96115	28.5761
-0.07113	31.0809	-1.57144	27.7814		-3.96674	30.3104	-2.96048	28.5743
-0.07047	31.081	-1.57078	27.7795		-3.96608	30.3067	-2.95982	28.5731
-0.0698	31.0791	-1.57011	27.7768		-3.96541	30.306	-2.95915	28.5741
-0.06913	31.0792	-1.56944	27.7733		-3.96474	30.3026	-2.95848	28.5706
-0.06847	31.0777	-1.56878	27.7728		-3.96408	30.3011	-2.95782	28.5726
-0.0678	31.0755	-1.56811	27.7702		-3.96341	30.2958	-2.95715	28.5734
-0.06713	31.0713	-1.56745	27.7678		-3.96274	30.2934	-2.95648	28.5716
-0.06647	31.0701	-1.56678	27.7651		-3.96208	30.2896	-2.95582	28.5701
-0.0658	31.0686	-1.56611	27.764		-3.96141	30.2864	-2.95515	28.5687
-0.06513	31.0694	-1.56545	27.7617		-3.96074	30.2829	-2.95448	28.5666
-0.06447	31.0697	-1.56478	27.7559		-3.96008	30.2823	-2.95382	28.5636
-0.0638	31.069	-1.56411	27.755		-3.95941	30.2809	-2.95315	28.5615
-0.06313	31.0682	-1.56345	27.7541		-3.95875	30.2767	-2.95248	28.5626
-0.06247	31.0684	-1.56278	27.7542		-3.95808	30.2757	-2.95182	28.5618
-0.0618	31.0669	-1.56211	27.7544		-3.95741	30.2731	-2.95115	28.5612
-0.06114	31.0662	-1.56145	27.7579		-3.95675	30.2691	-2.95048	28.56
-0.06047	31.0666	-1.56078	27.757		-3.95608	30.2671	-2.94982	28.558
-0.0598	31.0683	-1.56011	27.7548		-3.95541	30.2665	-2.94915	28.5544
-0.05914	31.0704	-1.55945	27.7541		-3.95475	30.2623	-2.94848	28.552
-0.05847	31.0697	-1.55878	27.7537		-3.95408	30.257	-2.94782	28.5479
-0.0578	31.07	-1.55812	27.7517		-3.95341	30.2531	-2.94715	28.5469
-0.05714	31.0693	-1.55745	27.749		-3.95275	30.2504	-2.94649	28.5463
-0.05647	31.0708	-1.55678	27.752		-3.95208	30.2454	-2.94582	28.5465
-0.0558	31.0673	-1.55612	27.7526		-3.95141	30.2403	-2.94515	28.5479
-0.05514	31.0675	-1.55545	27.7514		-3.95075	30.2397	-2.94449	28.5474
-0.05447	31.0684	-1.55478	27.7515		-3.95008	30.2372	-2.94382	28.5448
-0.0538	31.0659	-1.55412	27.7516		-3.94941	30.2358	-2.94315	28.5426
-0.05314	31.0682	-1.55345	27.7482		-3.94875	30.232	-2.94249	28.5417
-0.05247	31.0683	-1.55278	27.7466		-3.94808	30.2257	-2.94182	28.542
-0.05181	31.0662	-1.55212	27.7442		-3.94742	30.2214	-2.94115	28.5415
-0.05114	31.0643	-1.55145	27.7424		-3.94675	30.2177	-2.94049	28.5417
-0.05047	31.0619	-1.55078	27.7413		-3.94608	30.2173	-2.93982	28.5402
-0.04981	31.0583	-1.55012	27.7441		-3.94542	30.2175	-2.93915	28.5404
-0.04914	31.0591	-1.54945	27.7453		-3.94475	30.215	-2.93849	28.54
-0.04847	31.0563	-1.54879	27.7453		-3.94408	30.2125	-2.93782	28.5395
-0.04781	31.0551	-1.54812	27.7429		-3.94342	30.211	-2.93715	28.5377
-0.04714	31.0577	-1.54745	27.7416		-3.94275	30.2092	-2.93649	28.5322
-0.04647	31.0537	-1.54679	27.7391		-3.94208	30.208	-2.93582	28.5318
-0.04581	31.0535	-1.54612	27.7372		-3.94142	30.2065	-2.93516	28.5308
-0.04514	31.0518	-1.54545	27.735		-3.94075	30.2028	-2.93449	28.5315
-0.04447	31.0518	-1.54479	27.7338		-3.94008	30.201	-2.93382	28.5295
-0.04381	31.0518	-1.54412	27.7356		-3.93942	30.2019	-2.93316	28.5296
-0.04314	31.0518	-1.54345	27.7342		-3.93875	30.2003	-2.93249	28.5302
-0.04247	31.0518	-1.54279	27.7357		-3.93808	30.1974	-2.93182	28.5277
-0.04181	31.0516	-1.54212	27.7341		-3.93742	30.1957	-2.93116	28.5292
-0.04114	31.0504	-1.54146	27.7327		-3.93675	30.1936	-2.93049	28.5304
-0.04048	31.0482	-1.54079	27.7325		-3.93609	30.1914	-2.92982	28.5311
-0.03981	31.0477	-1.54012	27.7334		-3.93542	30.1888	-2.92916	28.5314
-0.03914	31.048	-1.53946	27.7331		-3.93475	30.189	-2.92849	28.5316
-0.03848	31.0494	-1.53879	27.7339		-3.93409	30.1851	-2.92782	28.5332
-0.03781	31.0481	-1.53812	27.7333		-3.93342	30.1826	-2.92716	28.5327
-0.03714	31.0468	-1.53746	27.7324		-3.93275	30.1805	-2.92649	28.5328
-0.03648	31.0462	-1.53679	27.7331		-3.93209	30.1784	-2.92582	28.5329
-0.03581	31.046	-1.53612	27.7304		-3.93142	30.1725	-2.92516	28.5348
-0.03514	31.0468	-1.53546	27.7281		-3.93075	30.1705	-2.92449	28.5368
-0.03448	31.0464	-1.53479	27.7291		-3.93009	30.1709	-2.92383	28.5367
-0.03381	31.0452	-1.53412	27.7298		-3.92942	30.168	-2.92316	28.5361
-0.03314	31.0445	-1.53346	27.7274		-3.92875	30.1665	-2.92249	28.5345
-0.03248	31.0445	-1.53279	27.7231		-3.92809	30.164	-2.92183	28.5329
-0.03181	31.0449	-1.53213	27.7196		-3.92742	30.164	-2.92116	28.5335
-0.03115	31.0438	-1.53146	27.7182		-3.92675	30.1611	-2.92049	28.5339
-0.03048	31.0418	-1.53079	27.7172		-3.92609	30.1579	-2.91983	28.5345
-0.02981	31.0419	-1.53013	27.716		-3.92542	30.1548	-2.91916	28.5376
-0.02915	31.0426	-1.52946	27.7159		-3.92475	30.1528	-2.91849	28.5373
-0.02848	31.043	-1.52879	27.7136		-3.92409	30.1501	-2.91783	28.5365
-0.02781	31.0449	-1.52813	27.7126		-3.92342	30.1464	-2.91716	28.5357
-0.02715	31.0436	-1.52746	27.7148		-3.92276	30.1465	-2.91649	28.5331
-0.02648	31.0432	-1.52679	27.7115		-3.92209	30.1417	-2.91583	28.5312
-0.02581	31.0433	-1.52613	27.7093		-3.92142	30.1407	-2.91516	28.5303
-0.02515	31.0435	-1.52546	27.7089		-3.92076	30.1385	-2.91449	28.5288
-0.02448	31.0453	-1.52479	27.7084		-3.92009	30.1352	-2.91383	28.5281
-0.02381	31.0463	-1.52413	27.7095		-3.91942	30.1316	-2.91316	28.5258
-0.02315	31.0476	-1.52346	27.7083		-3.91876	30.1298	-2.91249	28.5246
-0.02248	31.0481	-1.5228	27.706		-3.91809	30.13	-2.91183	28.5238
-0.02181	31.0481	-1.52213	27.7063		-3.91742	30.1294	-2.91116	28.5199
-0.02115	31.0481	-1.52146	27.706		-3.91676	30.1293	-2.9105	28.5186
-0.02048	31.0488	-1.5208	27.704		-3.91609	30.126	-2.90983	28.5166
-0.01982	31.0466	-1.52013	27.703		-3.91542	30.1245	-2.90916	28.516
-0.01915	31.0459	-1.51946	27.7006		-3.91476	30.122	-2.9085	28.5163
-0.01848	31.0456	-1.5188	27.6983		-3.91409	30.1203	-2.90783	28.5111
-0.01782	31.0445	-1.51813	27.699		-3.91342	30.1176	-2.90716	28.5091
-0.01715	31.0437	-1.51746	27.6971		-3.91276	30.1163	-2.9065	28.511
-0.01648	31.0423	-1.5168	27.697		-3.91209	30.1138	-2.90583	28.5102
-0.01582	31.0382	-1.51613	27.696		-3.91143	30.1106	-2.90516	28.5122
-0.01515	31.0347	-1.51546	27.6954		-3.91076	30.1095	-2.9045	28.5115
-0.01448	31.0332	-1.5148	27.6967		-3.91009	30.105	-2.90383	28.5108
-0.01382	31.0316	-1.51413	27.696		-3.90943	30.1025	-2.90316	28.5119
-0.01315	31.0326	-1.51347	27.693		-3.90876	30.0978	-2.9025	28.5115
-0.01248	31.0299	-1.5128	27.6931		-3.90809	30.0954	-2.90183	28.5121
-0.01182	31.0289	-1.51213	27.6955		-3.90743	30.092	-2.90116	28.5088
-0.01115	31.0308	-1.51147	27.6946		-3.90676	30.09	-2.9005	28.5079
-0.01049	31.0297	-1.5108	27.6945		-3.90609	30.0893	-2.89983	28.5107
-0.00982	31.027	-1.51013	27.6935		-3.90543	30.0884	-2.89916	28.5152
-0.00915	31.0274	-1.50947	27.6937		-3.90476	30.0879	-2.8985	28.5134
-0.00849	31.0271	-1.5088	27.6926		-3.90409	30.0847	-2.89783	28.5126
-0.00782	31.0281	-1.50813	27.6915		-3.90343	30.082	-2.89717	28.5131
-0.00715	31.0305	-1.50747	27.691		-3.90276	30.0783	-2.8965	28.5132
-0.00649	31.0332	-1.5068	27.6903		-3.90209	30.0746	-2.89583	28.5119
-0.00582	31.0341	-1.50613	27.6889		-3.90143	30.0739	-2.89517	28.5107
-0.00515	31.0326	-1.50547	27.687		-3.90076	30.0729	-2.8945	28.5071
-0.00449	31.0327	-1.5048	27.6885		-3.9001	30.0729	-2.89383	28.5072
-0.00382	31.0344	-1.50414	27.6865		-3.89943	30.0723	-2.89317	28.5106
-0.00315	31.0321	-1.50347	27.6838		-3.89876	30.0695	-2.8925	28.5123
-0.00249	31.0296	-1.5028	27.6837		-3.8981	30.0657	-2.89183	28.5137
-0.00182	31.0292	-1.50214	27.6858		-3.89743	30.0627	-2.89117	28.5106
-0.00115	31.0242	-1.50147	27.6844		-3.89676	30.0594	-2.8905	28.5119
-0.00049	31.0201	-1.5008	27.6826		-3.8961	30.0597	-2.88983	28.5102
0.000179	31.0176	-1.50014	27.683		-3.89543	30.0585	-2.88917	28.5088
0.000845	31.0154	-1.49947	27.6824		-3.89476	30.056	-2.8885	28.5073
0.001511	31.013	-1.4988	27.6812		-3.8941	30.053	-2.88783	28.5078
0.002178	31.0129	-1.49814	27.6805		-3.89343	30.0474	-2.88717	28.5105
0.002844	31.0115	-1.49747	27.6808		-3.89276	30.0446	-2.8865	28.5101
0.003511	31.0124	-1.4968	27.6814		-3.8921	30.0403	-2.88584	28.5121
0.004177	31.0146	-1.49614	27.6795		-3.89143	30.0359	-2.88517	28.5121
0.004844	31.0177	-1.49547	27.6778		-3.89076	30.033	-2.8845	28.5125
0.00551	31.0219	-1.49481	27.6794		-3.8901	30.033	-2.88384	28.5127
0.006177	31.0221	-1.49414	27.6761		-3.88943	30.0306	-2.88317	28.513
0.006843	31.0205	-1.49347	27.6764		-3.88876	30.0259	-2.8825	28.5117
0.00751	31.0191	-1.49281	27.6763		-3.8881	30.022	-2.88184	28.5145
0.008176	31.019	-1.49214	27.6755		-3.88743	30.0195	-2.88117	28.5171
0.008842	31.02	-1.49147	27.6727		-3.88677	30.0179	-2.8805	28.5192
0.009509	31.0204	-1.49081	27.6704		-3.8861	30.0141	-2.87984	28.5201
0.010175	31.0213	-1.49014	27.6718		-3.88543	30.0135	-2.87917	28.5166
0.010842	31.0224	-1.48947	27.6694		-3.88477	30.012	-2.8785	28.5157
0.011508	31.0237	-1.48881	27.6673		-3.8841	30.0087	-2.87784	28.5162
0.012175	31.0232	-1.48814	27.6699		-3.88343	30.0073	-2.87717	28.5158
0.012841	31.0247	-1.48747	27.6697		-3.88277	30.0046	-2.8765	28.5161
0.013508	31.023	-1.48681	27.6689		-3.8821	30.0014	-2.87584	28.5142
0.014174	31.021	-1.48614	27.6683		-3.88143	29.9992	-2.87517	28.5107
0.014841	31.0204	-1.48548	27.6656		-3.88077	29.9957	-2.87451	28.511
0.015507	31.0207	-1.48481	27.6661		-3.8801	29.9907	-2.87384	28.5098
0.016173	31.0224	-1.48414	27.6681		-3.87943	29.9877	-2.87317	28.51
0.01684	31.0214	-1.48348	27.6687		-3.87877	29.9847	-2.87251	28.5084
0.017506	31.0216	-1.48281	27.6678		-3.8781	29.9864	-2.87184	28.5075
0.018173	31.0224	-1.48214	27.6679		-3.87743	29.9821	-2.87117	28.5117
0.018839	31.0201	-1.48148	27.6643		-3.87677	29.9811	-2.87051	28.5126
0.019506	31.0197	-1.48081	27.6641		-3.8761	29.9792	-2.86984	28.5111
0.020172	31.0207	-1.48014	27.6635		-3.87544	29.9747	-2.86917	28.5124
0.020839	31.0242	-1.47948	27.6599		-3.87477	29.9738	-2.86851	28.5096
0.021505	31.0236	-1.47881	27.6614		-3.8741	29.9707	-2.86784	28.5068
0.022172	31.0226	-1.47814	27.6586		-3.87344	29.9674	-2.86717	28.5083
0.022838	31.0226	-1.47748	27.657		-3.87277	29.969	-2.86651	28.508
0.023504	31.0245	-1.47681	27.6564		-3.8721	29.9674	-2.86584	28.5069
0.024171	31.0265	-1.47615	27.6524		-3.87144	29.9663	-2.86517	28.5079
0.024837	31.0254	-1.47548	27.65		-3.87077	29.9631	-2.86451	28.506
0.025504	31.0242	-1.47481	27.6504		-3.8701	29.9628	-2.86384	28.5057
0.02617	31.0249	-1.47415	27.651		-3.86944	29.9627	-2.86317	28.5045
0.026837	31.0265	-1.47348	27.6494		-3.86877	29.9611	-2.86251	28.5012
0.027503	31.0286	-1.47281	27.6501		-3.8681	29.9566	-2.86184	28.5039
0.02817	31.03	-1.47215	27.6497		-3.86744	29.9589	-2.86118	28.5041
0.028836	31.0288	-1.47148	27.6479		-3.86677	29.9588	-2.86051	28.5034
0.029502	31.0314	-1.47081	27.6465		-3.8661	29.9575	-2.85984	28.5054
0.030169	31.0325	-1.47015	27.6437		-3.86544	29.9588	-2.85918	28.5042
0.030835	31.0322	-1.46948	27.6442		-3.86477	29.9565	-2.85851	28.5023
0.031502	31.0335	-1.46881	27.6451		-3.8641	29.9533	-2.85784	28.5033
0.032168	31.034	-1.46815	27.647		-3.86344	29.9533	-2.85718	28.5015
0.032835	31.0339	-1.46748	27.6458		-3.86277	29.9517	-2.85651	28.4988
0.033501	31.0358	-1.46682	27.645		-3.86211	29.9518	-2.85584	28.4959
0.034168	31.0373	-1.46615	27.6456		-3.86144	29.9474	-2.85518	28.4962
0.034834	31.0383	-1.46548	27.6459		-3.86077	29.9457	-2.85451	28.4957
0.035501	31.0374	-1.46482	27.6441		-3.86011	29.9462	-2.85384	28.4976
0.036167	31.0378	-1.46415	27.6436		-3.85944	29.9428	-2.85318	28.4964
0.036833	31.0371	-1.46348	27.6438		-3.85877	29.9391	-2.85251	28.4934
0.0375	31.0358	-1.46282	27.6451		-3.85811	29.9386	-2.85184	28.4939
0.038166	31.0355	-1.46215	27.6443		-3.85744	29.9356	-2.85118	28.4956
0.038833	31.0368	-1.46148	27.6481		-3.85677	29.932	-2.85051	28.4986
0.039499	31.0359	-1.46082	27.6476		-3.85611	29.9303	-2.84984	28.4951
0.040166	31.037	-1.46015	27.6469		-3.85544	29.9283	-2.84918	28.495
0.040832	31.0386	-1.45949	27.6474		-3.85477	29.9257	-2.84851	28.4989
0.041499	31.0397	-1.45882	27.646		-3.85411	29.9254	-2.84785	28.5
0.042165	31.0408	-1.45815	27.6462		-3.85344	29.922	-2.84718	28.5014
0.042832	31.0405	-1.45749	27.6464		-3.85277	29.9197	-2.84651	28.5011
0.043498	31.0393	-1.45682	27.6441		-3.85211	29.9184	-2.84585	28.4994
0.044164	31.0392	-1.45615	27.6434		-3.85144	29.916	-2.84518	28.497
0.044831	31.0379	-1.45549	27.6399		-3.85078	29.9158	-2.84451	28.498
0.045497	31.0369	-1.45482	27.6412		-3.85011	29.9134	-2.84385	28.498
0.046164	31.0355	-1.45415	27.6388		-3.84944	29.9116	-2.84318	28.4968
0.04683	31.0355	-1.45349	27.6373		-3.84878	29.9107	-2.84251	28.4945
0.047497	31.0348	-1.45282	27.6349		-3.84811	29.9096	-2.84185	28.4945
0.048163	31.0341	-1.45215	27.6336		-3.84744	29.9077	-2.84118	28.4951
0.04883	31.0346	-1.45149	27.6327		-3.84678	29.904	-2.84051	28.4949
0.049496	31.033	-1.45082	27.6322		-3.84611	29.9019	-2.83985	28.4955
0.050163	31.0326	-1.45016	27.6325		-3.84544	29.8989	-2.83918	28.4957
0.050829	31.0341	-1.44949	27.6314		-3.84478	29.8982	-2.83851	28.4934
0.051495	31.0344	-1.44882	27.629		-3.84411	29.8978	-2.83785	28.4916
0.052162	31.0362	-1.44816	27.6289		-3.84344	29.8957	-2.83718	28.4932
0.052828	31.0382	-1.44749	27.6303		-3.84278	29.8925	-2.83652	28.4927
0.053495	31.0391	-1.44682	27.6292		-3.84211	29.8906	-2.83585	28.4926
0.054161	31.0391	-1.44616	27.6313		-3.84144	29.8885	-2.83518	28.4931
0.054828	31.0385	-1.44549	27.6313		-3.84078	29.8862	-2.83452	28.4909
0.055494	31.038	-1.44482	27.6328		-3.84011	29.882	-2.83385	28.4927
0.056161	31.036	-1.44416	27.6306		-3.83945	29.8769	-2.83318	28.4939
0.056827	31.0351	-1.44349	27.6286		-3.83878	29.8754	-2.83252	28.4924
0.057494	31.0359	-1.44282	27.6261		-3.83811	29.8701	-2.83185	28.4914
0.05816	31.0377	-1.44216	27.6232		-3.83745	29.8692	-2.83118	28.4867
0.058826	31.0356	-1.44149	27.6221		-3.83678	29.8693	-2.83052	28.4876
0.059493	31.0342	-1.44083	27.6213		-3.83611	29.8663	-2.82985	28.4874
0.060159	31.0336	-1.44016	27.6216		-3.83545	29.8627	-2.82918	28.4889
0.060826	31.0304	-1.43949	27.6196		-3.83478	29.861	-2.82852	28.486
0.061492	31.0301	-1.43883	27.6168		-3.83411	29.8603	-2.82785	28.4869
0.062159	31.03	-1.43816	27.6133		-3.83345	29.8575	-2.82718	28.4889
0.062825	31.0297	-1.43749	27.6106		-3.83278	29.8547	-2.82652	28.4899
0.063492	31.0304	-1.43683	27.6077		-3.83211	29.8529	-2.82585	28.4918
0.064158	31.0332	-1.43616	27.6088		-3.83145	29.8508	-2.82518	28.4916
0.064824	31.0335	-1.43549	27.6079		-3.83078	29.8496	-2.82452	28.4938
0.065491	31.0313	-1.43483	27.6087		-3.83011	29.8454	-2.82385	28.4947
0.066157	31.0295	-1.43416	27.608		-3.82945	29.8465	-2.82319	28.4962
0.066824	31.0287	-1.43349	27.6098		-3.82878	29.8428	-2.82252	28.4962
0.06749	31.0298	-1.43283	27.6105		-3.82811	29.8383	-2.82185	28.4942
0.068157	31.0293	-1.43216	27.6106		-3.82745	29.8403	-2.82119	28.4971
0.068823	31.0293	-1.4315	27.6134		-3.82678	29.8395	-2.82052	28.4973
0.06949	31.0306	-1.43083	27.6141		-3.82612	29.8361	-2.81985	28.4988
0.070156	31.0288	-1.43016	27.6122		-3.82545	29.8354	-2.81919	28.4992
0.070823	31.0277	-1.4295	27.6148		-3.82478	29.8333	-2.81852	28.5015
0.071489	31.026	-1.42883	27.6165		-3.82412	29.8328	-2.81785	28.5015
0.072155	31.0242	-1.42816	27.6184		-3.82345	29.834	-2.81719	28.5007
0.072822	31.0225	-1.4275	27.6165		-3.82278	29.8352	-2.81652	28.5005
0.073488	31.0224	-1.42683	27.6169		-3.82212	29.8337	-2.81585	28.4988
0.074155	31.0231	-1.42616	27.6201		-3.82145	29.8344	-2.81519	28.4969
0.074821	31.0221	-1.4255	27.619		-3.82078	29.8362	-2.81452	28.4974
0.075488	31.0233	-1.42483	27.6182		-3.82012	29.8343	-2.81385	28.4973
0.076154	31.0241	-1.42416	27.6168		-3.81945	29.8311	-2.81319	28.4984
0.076821	31.023	-1.4235	27.613		-3.81878	29.8288	-2.81252	28.4997
0.077487	31.0216	-1.42283	27.6097		-3.81812	29.8276	-2.81186	28.4989
0.078154	31.0182	-1.42217	27.6101		-3.81745	29.8255	-2.81119	28.4974
0.07882	31.0173	-1.4215	27.6121		-3.81678	29.823	-2.81052	28.4942
0.079486	31.0177	-1.42083	27.6086		-3.81612	29.8212	-2.80986	28.495
0.080153	31.0182	-1.42017	27.6053		-3.81545	29.8158	-2.80919	28.4948
0.080819	31.021	-1.4195	27.6044		-3.81479	29.8136	-2.80852	28.4931
0.081486	31.021	-1.41883	27.6022		-3.81412	29.813	-2.80786	28.4922
0.082152	31.0209	-1.41817	27.6011		-3.81345	29.8078	-2.80719	28.493
0.082819	31.0216	-1.4175	27.6012		-3.81279	29.8021	-2.80652	28.4918
0.083485	31.0208	-1.41683	27.598		-3.81212	29.798	-2.80586	28.493
0.084152	31.0181	-1.41617	27.5976		-3.81145	29.7938	-2.80519	28.4918
0.084818	31.0189	-1.4155	27.597		-3.81079	29.7917	-2.80452	28.4899
0.085485	31.0185	-1.41483	27.6005		-3.81012	29.7873	-2.80386	28.4894
0.086151	31.0193	-1.41417	27.6		-3.80945	29.7822	-2.80319	28.4905
0.086817	31.0205	-1.4135	27.5971		-3.80879	29.7801	-2.80252	28.4921
0.087484	31.0208	-1.41284	27.5982		-3.80812	29.7782	-2.80186	28.4897
0.08815	31.0205	-1.41217	27.5984		-3.80745	29.777	-2.80119	28.4902
0.088817	31.0194	-1.4115	27.5978		-3.80679	29.7773	-2.80052	28.4935
0.089483	31.0215	-1.41084	27.5963		-3.80612	29.7744	-2.79986	28.4932
0.09015	31.0207	-1.41017	27.5952		-3.80545	29.7715	-2.79919	28.4955
0.090816	31.0194	-1.4095	27.5948		-3.80479	29.7688	-2.79853	28.4955
0.091483	31.0164	-1.40884	27.5938		-3.80412	29.7673	-2.79786	28.4938
0.092149	31.0164	-1.40817	27.5928		-3.80345	29.7676	-2.79719	28.4938
0.092815	31.0157	-1.4075	27.5924		-3.80279	29.7676	-2.79653	28.4946
0.093482	31.0179	-1.40684	27.5925		-3.80212	29.7676	-2.79586	28.493
0.094148	31.0187	-1.40617	27.594		-3.80146	29.7678	-2.79519	28.4894
0.094815	31.0206	-1.4055	27.5934		-3.80079	29.7654	-2.79453	28.4909
0.095481	31.0217	-1.40484	27.5939		-3.80012	29.7631	-2.79386	28.4909
0.096148	31.0236	-1.40417	27.5934		-3.79946	29.762	-2.79319	28.4913
0.096814	31.0206	-1.40351	27.5929		-3.79879	29.7605	-2.79253	28.49
0.097481	31.0177	-1.40284	27.5939		-3.79812	29.7591	-2.79186	28.488
0.098147	31.0142	-1.40217	27.5955		-3.79746	29.7587	-2.79119	28.4859
0.098814	31.012	-1.40151	27.5945		-3.79679	29.7585	-2.79053	28.4836
0.09948	31.0118	-1.40084	27.5954		-3.79612	29.7582	-2.78986	28.4833
0.100146	31.0133	-1.40017	27.5967		-3.79546	29.7546	-2.78919	28.4829
0.100813	31.0156	-1.39951	27.5987		-3.79479	29.753	-2.78853	28.4829
0.101479	31.0162	-1.39884	27.5993		-3.79412	29.7529	-2.78786	28.4807
0.102146	31.0149	-1.39817	27.5982		-3.79346	29.7511	-2.7872	28.4793
0.102812	31.0124	-1.39751	27.5977		-3.79279	29.7503	-2.78653	28.4766
0.103479	31.0089	-1.39684	27.6014		-3.79212	29.7487	-2.78586	28.4748
0.104145	31.0071	-1.39618	27.6013		-3.79146	29.7475	-2.7852	28.4725
0.104812	31.0067	-1.39551	27.5989		-3.79079	29.7461	-2.78453	28.4718
0.105478	31.0075	-1.39484	27.6		-3.79013	29.7421	-2.78386	28.4694
0.106145	31.0075	-1.39418	27.6009		-3.78946	29.7407	-2.7832	28.4699
0.106811	31.0082	-1.39351	27.6009		-3.78879	29.7397	-2.78253	28.4719
0.107477	31.0096	-1.39284	27.5998		-3.78813	29.7388	-2.78186	28.4716
0.108144	31.0089	-1.39218	27.5982		-3.78746	29.7377	-2.7812	28.4713
0.10881	31.0072	-1.39151	27.5984		-3.78679	29.7351	-2.78053	28.4735
0.109477	31.0065	-1.39084	27.5973		-3.78613	29.7294	-2.77986	28.4743
0.110143	31.0072	-1.39018	27.5947		-3.78546	29.7268	-2.7792	28.4776
0.11081	31.008	-1.38951	27.5911		-3.78479	29.7234	-2.77853	28.4788
0.111476	31.0081	-1.38884	27.5898		-3.78413	29.7247	-2.77786	28.4804
0.112143	31.0111	-1.38818	27.5873		-3.78346	29.7247	-2.7772	28.4814
0.112809	31.0156	-1.38751	27.5867		-3.78279	29.7232	-2.77653	28.4859
0.113476	31.0168	-1.38685	27.5821		-3.78213	29.7232	-2.77586	28.4885
0.114142	31.0189	-1.38618	27.5811		-3.78146	29.7222	-2.7752	28.4879
0.114808	31.0215	-1.38551	27.5787		-3.78079	29.7188	-2.77453	28.4896
0.115475	31.0234	-1.38485	27.5797		-3.78013	29.7146	-2.77387	28.4881
0.116141	31.0255	-1.38418	27.5765		-3.77946	29.7155	-2.7732	28.4889
0.116808	31.0286	-1.38351	27.5778		-3.7788	29.715	-2.77253	28.4885
0.117474	31.0313	-1.38285	27.5789		-3.77813	29.7154	-2.77187	28.4878
0.118141	31.0338	-1.38218	27.5781		-3.77746	29.7125	-2.7712	28.488
0.118807	31.0354	-1.38151	27.5773		-3.7768	29.7137	-2.77053	28.4882
0.119474	31.0372	-1.38085	27.5754		-3.77613	29.714	-2.76987	28.4886
0.12014	31.0377	-1.38018	27.5754		-3.77546	29.7094	-2.7692	28.489
0.120807	31.0398	-1.37951	27.5744		-3.7748	29.7048	-2.76853	28.4857
0.121473	31.0423	-1.37885	27.5739		-3.77413	29.7028	-2.76787	28.4831
0.122139	31.0475	-1.37818	27.5757		-3.77346	29.7043	-2.7672	28.4828
0.122806	31.0544	-1.37752	27.576		-3.7728	29.703	-2.76653	28.4827
0.123472	31.0605	-1.37685	27.5745		-3.77213	29.7021	-2.76587	28.4834
0.124139	31.0673	-1.37618	27.5767		-3.77146	29.6999	-2.7652	28.4828
0.124805	31.0777	-1.37552	27.5765		-3.7708	29.6986	-2.76453	28.483
0.125472	31.088	-1.37485	27.5764		-3.77013	29.6972	-2.76387	28.4813
0.126138	31.0979	-1.37418	27.5745		-3.76946	29.6992	-2.7632	28.485
0.126805	31.1083	-1.37352	27.5739		-3.7688	29.6987	-2.76254	28.4839
0.127471	31.1234	-1.37285	27.575		-3.76813	29.6977	-2.76187	28.4835
0.128137	31.1403	-1.37218	27.5733		-3.76746	29.6947	-2.7612	28.4847
0.128804	31.1596	-1.37152	27.5748		-3.7668	29.6966	-2.76054	28.4865
0.12947	31.1772	-1.37085	27.5771		-3.76613	29.6952	-2.75987	28.4863
0.130137	31.193	-1.37018	27.5778		-3.76547	29.6955	-2.7592	28.4876
0.130803	31.2089	-1.36952	27.575		-3.7648	29.691	-2.75854	28.4876
0.13147	31.2266	-1.36885	27.575		-3.76413	29.6908	-2.75787	28.4867
0.132136	31.2447	-1.36819	27.5715		-3.76347	29.6876	-2.7572	28.4894
0.132803	31.2636	-1.36752	27.5698		-3.7628	29.6878	-2.75654	28.4901
0.133469	31.281	-1.36685	27.5686		-3.76213	29.6839	-2.75587	28.4908
0.134136	31.2992	-1.36619	27.567		-3.76147	29.679	-2.7552	28.4907
0.134802	31.3189	-1.36552	27.569		-3.7608	29.6777	-2.75454	28.4905
0.135468	31.3379	-1.36485	27.5709		-3.76013	29.6762	-2.75387	28.489
0.136135	31.3531	-1.36419	27.5724		-3.75947	29.6741	-2.7532	28.4888
0.136801	31.3696	-1.36352	27.5731		-3.7588	29.6706	-2.75254	28.4907
0.137468	31.3849	-1.36285	27.5726		-3.75813	29.6728	-2.75187	28.4913
0.138134	31.3991	-1.36219	27.5716		-3.75747	29.6712	-2.7512	28.489
0.138801	31.4149	-1.36152	27.5721		-3.7568	29.6689	-2.75054	28.4881
0.139467	31.43	-1.36085	27.5756		-3.75613	29.6693	-2.74987	28.4859
0.140134	31.4449	-1.36019	27.5764		-3.75547	29.6662	-2.74921	28.4845
0.1408	31.4589	-1.35952	27.5769		-3.7548	29.666	-2.74854	28.4832
0.141467	31.4712	-1.35886	27.5772		-3.75414	29.6677	-2.74787	28.4814
0.142133	31.4826	-1.35819	27.5768		-3.75347	29.6656	-2.74721	28.4803
0.142799	31.4944	-1.35752	27.5769		-3.7528	29.6655	-2.74654	28.4804
0.143466	31.5041	-1.35686	27.5741		-3.75214	29.6637	-2.74587	28.4822
0.144132	31.5131	-1.35619	27.5702		-3.75147	29.6619	-2.74521	28.4819
0.144799	31.5214	-1.35552	27.5695		-3.7508	29.6621	-2.74454	28.4813
0.145465	31.5288	-1.35486	27.5691		-3.75014	29.6591	-2.74387	28.4802
0.146132	31.5361	-1.35419	27.5712		-3.74947	29.6546	-2.74321	28.4815
0.146798	31.5409	-1.35352	27.5682		-3.7488	29.6545	-2.74254	28.482
0.147465	31.5453	-1.35286	27.5663		-3.74814	29.6536	-2.74187	28.483
0.148131	31.5455	-1.35219	27.5658		-3.74747	29.6529	-2.74121	28.4836
0.148798	31.5473	-1.35152	27.5681		-3.7468	29.6525	-2.74054	28.487
0.149464	31.55	-1.35086	27.5677		-3.74614	29.6517	-2.73987	28.4866
0.15013	31.5504	-1.35019	27.5696		-3.74547	29.6488	-2.73921	28.4871
0.150797	31.552	-1.34953	27.5692		-3.7448	29.6466	-2.73854	28.4867
0.151463	31.5524	-1.34886	27.5722		-3.74414	29.6474	-2.73788	28.4856
0.15213	31.5516	-1.34819	27.5706		-3.74347	29.6443	-2.73721	28.4862
0.152796	31.5517	-1.34753	27.57		-3.74281	29.6435	-2.73654	28.4857
0.153463	31.5507	-1.34686	27.5699		-3.74214	29.64	-2.73588	28.4834
0.154129	31.5463	-1.34619	27.5696		-3.74147	29.6386	-2.73521	28.4846
0.154796	31.5429	-1.34553	27.5695		-3.74081	29.638	-2.73454	28.4839
0.155462	31.5408	-1.34486	27.5673		-3.74014	29.6361	-2.73388	28.4844
0.156128	31.5377	-1.34419	27.5642		-3.73947	29.6333	-2.73321	28.4844
0.156795	31.5329	-1.34353	27.5624		-3.73881	29.6318	-2.73254	28.4811
0.157461	31.5287	-1.34286	27.5601		-3.73814	29.6312	-2.73188	28.4823
0.158128	31.524	-1.34219	27.5563		-3.73747	29.6305	-2.73121	28.4817
0.158794	31.5173	-1.34153	27.5559		-3.73681	29.6278	-2.73054	28.4811
0.159461	31.513	-1.34086	27.5529		-3.73614	29.6247	-2.72988	28.4803
0.160127	31.5101	-1.3402	27.5537		-3.73547	29.6249	-2.72921	28.4789
0.160794	31.5043	-1.33953	27.5553		-3.73481	29.6251	-2.72854	28.4761
0.16146	31.4983	-1.33886	27.555		-3.73414	29.6261	-2.72788	28.4754
0.162127	31.4935	-1.3382	27.5535		-3.73347	29.6257	-2.72721	28.4785
0.162793	31.4894	-1.33753	27.5516		-3.73281	29.6236	-2.72654	28.4777
0.163459	31.4848	-1.33686	27.5512		-3.73214	29.6215	-2.72588	28.4772
0.164126	31.4804	-1.3362	27.5534		-3.73147	29.6195	-2.72521	28.4781
0.164792	31.4763	-1.33553	27.5529		-3.73081	29.6196	-2.72455	28.4782
0.165459	31.4699	-1.33486	27.5528		-3.73014	29.616	-2.72388	28.4774
0.166125	31.4645	-1.3342	27.5568		-3.72948	29.6151	-2.72321	28.4765
0.166792	31.4606	-1.33353	27.557		-3.72881	29.6173	-2.72255	28.4767
0.167458	31.4549	-1.33286	27.5571		-3.72814	29.617	-2.72188	28.4777
0.168125	31.448	-1.3322	27.5573		-3.72748	29.6156	-2.72121	28.4784
0.168791	31.4426	-1.33153	27.5579		-3.72681	29.6132	-2.72055	28.478
0.169458	31.4368	-1.33087	27.556		-3.72614	29.6103	-2.71988	28.479
0.170124	31.4328	-1.3302	27.5532		-3.72548	29.6095	-2.71921	28.4786
0.17079	31.4283	-1.32953	27.5543		-3.72481	29.6071	-2.71855	28.4754
0.171457	31.4235	-1.32887	27.5528		-3.72414	29.6055	-2.71788	28.4771
0.172123	31.4204	-1.3282	27.5527		-3.72348	29.6031	-2.71721	28.4754
0.17279	31.4159	-1.32753	27.5532		-3.72281	29.6029	-2.71655	28.4752
0.173456	31.4117	-1.32687	27.5527		-3.72214	29.6013	-2.71588	28.4769
0.174123	31.4072	-1.3262	27.5541		-3.72148	29.5983	-2.71521	28.4761
0.174789	31.4038	-1.32553	27.5523		-3.72081	29.5974	-2.71455	28.4774
0.175456	31.398	-1.32487	27.5531		-3.72014	29.5945	-2.71388	28.4772
0.176122	31.3928	-1.3242	27.553		-3.71948	29.5936	-2.71322	28.4771
0.176789	31.3888	-1.32353	27.5536		-3.71881	29.5916	-2.71255	28.4786
0.177455	31.3873	-1.32287	27.5542		-3.71815	29.5906	-2.71188	28.4797
0.178121	31.3846	-1.3222	27.5544		-3.71748	29.5899	-2.71122	28.4792
0.178788	31.3818	-1.32154	27.5563		-3.71681	29.5877	-2.71055	28.4784
0.179454	31.3786	-1.32087	27.5577		-3.71615	29.5865	-2.70988	28.4779
0.180121	31.3744	-1.3202	27.5606		-3.71548	29.5858	-2.70922	28.4787
0.180787	31.3719	-1.31954	27.558		-3.71481	29.5855	-2.70855	28.4764
0.181454	31.3697	-1.31887	27.5585		-3.71415	29.5842	-2.70788	28.4784
0.18212	31.3674	-1.3182	27.5582		-3.71348	29.5841	-2.70722	28.4794
0.182787	31.3635	-1.31754	27.5599		-3.71281	29.5832	-2.70655	28.48
0.183453	31.36	-1.31687	27.5582		-3.71215	29.577	-2.70588	28.4819
0.18412	31.3588	-1.3162	27.5585		-3.71148	29.5772	-2.70522	28.4822
0.184786	31.3564	-1.31554	27.557		-3.71081	29.5771	-2.70455	28.4807
0.185452	31.3521	-1.31487	27.5543		-3.71015	29.5767	-2.70388	28.4799
0.186119	31.3487	-1.31421	27.5526		-3.70948	29.577	-2.70322	28.4801
0.186785	31.345	-1.31354	27.5514		-3.70881	29.5776	-2.70255	28.4818
0.187452	31.3407	-1.31287	27.5522		-3.70815	29.5776	-2.70188	28.4821
0.188118	31.3375	-1.31221	27.55		-3.70748	29.5767	-2.70122	28.4807
0.188785	31.3365	-1.31154	27.5484		-3.70682	29.5742	-2.70055	28.4819
0.189451	31.3349	-1.31087	27.5484		-3.70615	29.5723	-2.69989	28.4807
0.190118	31.3347	-1.31021	27.5467		-3.70548	29.568	-2.69922	28.4797
0.190784	31.3336	-1.30954	27.5459		-3.70482	29.567	-2.69855	28.4787
0.19145	31.3334	-1.30887	27.546		-3.70415	29.5652	-2.69789	28.4767
0.192117	31.332	-1.30821	27.5458		-3.70348	29.5641	-2.69722	28.4752
0.192783	31.3304	-1.30754	27.5445		-3.70282	29.561	-2.69655	28.4763
0.19345	31.3295	-1.30687	27.5449		-3.70215	29.5589	-2.69589	28.4784
0.194116	31.329	-1.30621	27.5454		-3.70148	29.5572	-2.69522	28.4778
0.194783	31.3268	-1.30554	27.5463		-3.70082	29.5545	-2.69455	28.4799
0.195449	31.3261	-1.30488	27.5461		-3.70015	29.5502	-2.69389	28.478
0.196116	31.3236	-1.30421	27.5452		-3.69948	29.5497	-2.69322	28.4756
0.196782	31.3225	-1.30354	27.5467		-3.69882	29.5477	-2.69255	28.4761
0.197449	31.3204	-1.30288	27.5482		-3.69815	29.5479	-2.69189	28.4773
0.198115	31.3169	-1.30221	27.5504		-3.69748	29.5471	-2.69122	28.4764
0.198781	31.3143	-1.30154	27.5495		-3.69682	29.5473	-2.69055	28.4752
0.199448	31.3119	-1.30088	27.5497		-3.69615	29.5466	-2.68989	28.4761
0.200114	31.3102	-1.30021	27.5458		-3.69548	29.5485	-2.68922	28.4755
0.200781	31.3085	-1.29954	27.5479		-3.69482	29.5462	-2.68856	28.4777
0.201447	31.3046	-1.29888	27.5455		-3.69415	29.5438	-2.68789	28.4786
0.202114	31.3012	-1.29821	27.5434		-3.69349	29.546	-2.68722	28.48
0.20278	31.2995	-1.29754	27.5401		-3.69282	29.5444	-2.68656	28.4781
0.203447	31.299	-1.29688	27.5385		-3.69215	29.5431	-2.68589	28.4774
0.204113	31.295	-1.29621	27.538		-3.69149	29.5424	-2.68522	28.479
0.20478	31.2923	-1.29555	27.5375		-3.69082	29.5382	-2.68456	28.4814
0.205446	31.29	-1.29488	27.5391		-3.69015	29.5358	-2.68389	28.4807
0.206112	31.2867	-1.29421	27.5358		-3.68949	29.532	-2.68322	28.4787
0.206779	31.2848	-1.29355	27.5328		-3.68882	29.5302	-2.68256	28.4777
0.207445	31.2835	-1.29288	27.5309		-3.68815	29.5303	-2.68189	28.4797
0.208112	31.2818	-1.29221	27.5334		-3.68749	29.5274	-2.68122	28.4792
0.208778	31.2804	-1.29155	27.5358		-3.68682	29.5279	-2.68056	28.4797
0.209445	31.2808	-1.29088	27.5377		-3.68615	29.5276	-2.67989	28.4765
0.210111	31.2795	-1.29021	27.5386		-3.68549	29.5271	-2.67922	28.475
0.210778	31.2767	-1.28955	27.5415		-3.68482	29.526	-2.67856	28.4746
0.211444	31.2731	-1.28888	27.5447		-3.68415	29.5258	-2.67789	28.4747
0.212111	31.2697	-1.28821	27.5481		-3.68349	29.5232	-2.67722	28.4747
0.212777	31.269	-1.28755	27.5452		-3.68282	29.5214	-2.67656	28.4741
0.213443	31.2647	-1.28688	27.5445		-3.68216	29.5218	-2.67589	28.4728
0.21411	31.2589	-1.28622	27.5448		-3.68149	29.5189	-2.67523	28.4727
0.214776	31.2563	-1.28555	27.5475		-3.68082	29.5206	-2.67456	28.4715
0.215443	31.255	-1.28488	27.5479		-3.68016	29.5177	-2.67389	28.4737
0.216109	31.2514	-1.28422	27.5474		-3.67949	29.5183	-2.67323	28.473
0.216776	31.2467	-1.28355	27.5458		-3.67882	29.5206	-2.67256	28.4724
0.217442	31.2425	-1.28288	27.5444		-3.67816	29.5189	-2.67189	28.4714
0.218109	31.2396	-1.28222	27.5425		-3.67749	29.5178	-2.67123	28.4748
0.218775	31.2371	-1.28155	27.5449		-3.67682	29.5158	-2.67056	28.4744
0.219441	31.2351	-1.28088	27.5444		-3.67616	29.5156	-2.66989	28.472
0.220108	31.236	-1.28022	27.545		-3.67549	29.5142	-2.66923	28.4736
0.220774	31.2346	-1.27955	27.5445		-3.67482	29.5136	-2.66856	28.4729
0.221441	31.2313	-1.27888	27.5449		-3.67416	29.5122	-2.66789	28.4758
0.222107	31.2311	-1.27822	27.5423		-3.67349	29.5116	-2.66723	28.4764
0.222774	31.2323	-1.27755	27.541		-3.67282	29.51	-2.66656	28.4763
0.22344	31.2308	-1.27689	27.5367		-3.67216	29.5071	-2.66589	28.4747
0.224107	31.2283	-1.27622	27.5377		-3.67149	29.5043	-2.66523	28.476
0.224773	31.228	-1.27555	27.5383		-3.67083	29.4994	-2.66456	28.4758
0.22544	31.2274	-1.27489	27.5378		-3.67016	29.4993	-2.6639	28.4745
0.226106	31.226	-1.27422	27.5395		-3.66949	29.4964	-2.66323	28.4763
0.226772	31.2249	-1.27355	27.5395		-3.66883	29.4913	-2.66256	28.4771
0.227439	31.2232	-1.27289	27.5391		-3.66816	29.4897	-2.6619	28.4797
0.228105	31.2204	-1.27222	27.5405		-3.66749	29.4868	-2.66123	28.4809
0.228772	31.217	-1.27155	27.5398		-3.66683	29.4878	-2.66056	28.4835
0.229438	31.2152	-1.27089	27.539		-3.66616	29.4901	-2.6599	28.4834
0.230105	31.2144	-1.27022	27.5395		-3.66549	29.4903	-2.65923	28.4784
0.230771	31.2103	-1.26955	27.5407		-3.66483	29.4926	-2.65856	28.4783
0.231438	31.2087	-1.26889	27.5457		-3.66416	29.4943	-2.6579	28.4801
0.232104	31.2083	-1.26822	27.5448		-3.66349	29.4952	-2.65723	28.4798
0.232771	31.207	-1.26756	27.546		-3.66283	29.4945	-2.65656	28.4784
0.233437	31.2031	-1.26689	27.5432		-3.66216	29.4936	-2.6559	28.4806
0.234103	31.2022	-1.26622	27.5436		-3.66149	29.4939	-2.65523	28.4799
0.23477	31.2015	-1.26556	27.5445		-3.66083	29.4958	-2.65456	28.4783
0.235436	31.2022	-1.26489	27.5428		-3.66016	29.4934	-2.6539	28.4771
0.236103	31.2016	-1.26422	27.5402		-3.65949	29.4928	-2.65323	28.4749
0.236769	31.1994	-1.26356	27.5398		-3.65883	29.4893	-2.65256	28.4748
0.237436	31.2006	-1.26289	27.5439		-3.65816	29.4837	-2.6519	28.4733
0.238102	31.2004	-1.26222	27.5437		-3.6575	29.482	-2.65123	28.4779
0.238769	31.1977	-1.26156	27.5426		-3.65683	29.4795	-2.65057	28.4793
0.239435	31.1964	-1.26089	27.5416		-3.65616	29.4796	-2.6499	28.4776
0.240102	31.1939	-1.26022	27.5417		-3.6555	29.4764	-2.64923	28.4771
0.240768	31.1923	-1.25956	27.5396		-3.65483	29.4752	-2.64857	28.4781
0.241434	31.1913	-1.25889	27.5384		-3.65416	29.4764	-2.6479	28.4787
0.242101	31.191	-1.25823	27.5393		-3.6535	29.4773	-2.64723	28.477
0.242767	31.1879	-1.25756	27.5385		-3.65283	29.4756	-2.64657	28.4768
0.243434	31.1864	-1.25689	27.5358		-3.65216	29.4743	-2.6459	28.4773
0.2441	31.1835	-1.25623	27.534		-3.6515	29.4745	-2.64523	28.4752
0.244767	31.1812	-1.25556	27.5344		-3.65083	29.4757	-2.64457	28.473
0.245433	31.1804	-1.25489	27.5312		-3.65016	29.4762	-2.6439	28.4713
0.2461	31.1776	-1.25423	27.5296		-3.6495	29.4777	-2.64323	28.4717
0.246766	31.1749	-1.25356	27.5288		-3.64883	29.4758	-2.64257	28.4718
0.247433	31.1747	-1.25289	27.5313		-3.64816	29.4752	-2.6419	28.4744
0.248099	31.173	-1.25223	27.5315		-3.6475	29.4734	-2.64123	28.4751
0.248765	31.1708	-1.25156	27.5316		-3.64683	29.4729	-2.64057	28.4755
0.249432	31.1696	-1.2509	27.5335		-3.64617	29.4666	-2.6399	28.4714
0.250098	31.1697	-1.25023	27.534		-3.6455	29.4659	-2.63924	28.4731
0.250765	31.1677	-1.24956	27.5334		-3.64483	29.4658	-2.63857	28.4754
0.251431	31.1663	-1.2489	27.5319		-3.64417	29.465	-2.6379	28.4752
0.252098	31.1635	-1.24823	27.5335		-3.6435	29.462	-2.63724	28.4811
0.252764	31.1635	-1.24756	27.5329		-3.64283	29.4593	-2.63657	28.4829
0.253431	31.1642	-1.2469	27.5321		-3.64217	29.4574	-2.6359	28.4846
0.254097	31.1638	-1.24623	27.5295		-3.6415	29.4521	-2.63524	28.4828
0.254763	31.1624	-1.24556	27.5295		-3.64083	29.4533	-2.63457	28.4841
0.25543	31.1617	-1.2449	27.5264		-3.64017	29.4546	-2.6339	28.4812
0.256096	31.1613	-1.24423	27.5256		-3.6395	29.4516	-2.63324	28.482
0.256763	31.1623	-1.24356	27.5243		-3.63883	29.4497	-2.63257	28.4815
0.257429	31.1613	-1.2429	27.5211		-3.63817	29.4487	-2.6319	28.4825
0.258096	31.1618	-1.24223	27.5196		-3.6375	29.4489	-2.63124	28.4835
0.258762	31.162	-1.24157	27.5195		-3.63683	29.4468	-2.63057	28.485
0.259429	31.1608	-1.2409	27.5192		-3.63617	29.4433	-2.6299	28.4828
0.260095	31.1611	-1.24023	27.5185		-3.6355	29.4415	-2.62924	28.4825
0.260762	31.1624	-1.23957	27.5216		-3.63483	29.442	-2.62857	28.4835
0.261428	31.1621	-1.2389	27.5226		-3.63417	29.4426	-2.6279	28.4831
0.262094	31.1604	-1.23823	27.5243		-3.6335	29.4418	-2.62724	28.4844
0.262761	31.1595	-1.23757	27.5244		-3.63284	29.4437	-2.62657	28.4831
0.263427	31.158	-1.2369	27.5222		-3.63217	29.4418	-2.62591	28.4811
0.264094	31.1563	-1.23623	27.5213		-3.6315	29.4386	-2.62524	28.4826
0.26476	31.152	-1.23557	27.5238		-3.63084	29.4393	-2.62457	28.4827
0.265427	31.1472	-1.2349	27.5238		-3.63017	29.4371	-2.62391	28.481
0.266093	31.1435	-1.23423	27.5256		-3.6295	29.4349	-2.62324	28.4832
0.26676	31.1385	-1.23357	27.5268		-3.62884	29.4338	-2.62257	28.4838
0.267426	31.1352	-1.2329	27.528		-3.62817	29.4339	-2.62191	28.4829
0.268093	31.134	-1.23224	27.5247		-3.6275	29.4335	-2.62124	28.4832
0.268759	31.1336	-1.23157	27.524		-3.62684	29.4327	-2.62057	28.4803
0.269425	31.1309	-1.2309	27.524		-3.62617	29.4294	-2.61991	28.4794
0.270092	31.1286	-1.23024	27.5254		-3.6255	29.4288	-2.61924	28.4807
0.270758	31.1265	-1.22957	27.5243		-3.62484	29.4268	-2.61857	28.4809
0.271425	31.1255	-1.2289	27.5254		-3.62417	29.4253	-2.61791	28.4815
0.272091	31.1258	-1.22824	27.5252		-3.6235	29.4244	-2.61724	28.479
0.272758	31.1259	-1.22757	27.526		-3.62284	29.4223	-2.61657	28.4798
0.273424	31.1289	-1.2269	27.5263		-3.62217	29.4235	-2.61591	28.4785
0.274091	31.1313	-1.22624	27.5254		-3.62151	29.4245	-2.61524	28.4781
0.274757	31.1317	-1.22557	27.5247		-3.62084	29.4263	-2.61458	28.4781
0.275424	31.132	-1.2249	27.5243		-3.62017	29.4236	-2.61391	28.4765
0.27609	31.132	-1.22424	27.5253		-3.61951	29.4206	-2.61324	28.4776
0.276756	31.1304	-1.22357	27.5274		-3.61884	29.4175	-2.61258	28.4792
0.277423	31.1291	-1.22291	27.5277		-3.61817	29.4196	-2.61191	28.4791
0.278089	31.1301	-1.22224	27.5291		-3.61751	29.4191	-2.61124	28.4797
0.278756	31.1289	-1.22157	27.529		-3.61684	29.4171	-2.61058	28.4805
0.279422	31.1269	-1.22091	27.5315		-3.61617	29.4188	-2.60991	28.4801
0.280089	31.1251	-1.22024	27.5305		-3.61551	29.4184	-2.60924	28.4817
0.280755	31.123	-1.21957	27.5343		-3.61484	29.4178	-2.60858	28.4831
0.281422	31.1214	-1.21891	27.5342		-3.61417	29.4151	-2.60791	28.4823
0.282088	31.1208	-1.21824	27.536		-3.61351	29.416	-2.60724	28.4826
0.282754	31.119	-1.21757	27.5358		-3.61284	29.4135	-2.60658	28.4805
0.283421	31.1186	-1.21691	27.5388		-3.61217	29.4125	-2.60591	28.4798
0.284087	31.1179	-1.21624	27.5381		-3.61151	29.4146	-2.60524	28.4821
0.284754	31.1165	-1.21557	27.537		-3.61084	29.4183	-2.60458	28.4787
0.28542	31.1141	-1.21491	27.5356		-3.61018	29.4163	-2.60391	28.4795
0.286087	31.1079	-1.21424	27.5374		-3.60951	29.4141	-2.60324	28.4785
0.286753	31.1068	-1.21358	27.5352		-3.60884	29.413	-2.60258	28.4759
0.28742	31.1088	-1.21291	27.5354		-3.60818	29.4112	-2.60191	28.4739
0.288086	31.1085	-1.21224	27.5385		-3.60751	29.4098	-2.60125	28.4739
0.288753	31.1073	-1.21158	27.5403		-3.60684	29.4099	-2.60058	28.4734
0.289419	31.1081	-1.21091	27.5386		-3.60618	29.4101	-2.59991	28.4729
0.290085	31.1074	-1.21024	27.5374		-3.60551	29.4079	-2.59925	28.4741
0.290752	31.1051	-1.20958	27.535		-3.60484	29.4035	-2.59858	28.4759
0.291418	31.1026	-1.20891	27.5328		-3.60418	29.4016	-2.59791	28.4792
0.292085	31.1035	-1.20824	27.5321		-3.60351	29.4019	-2.59725	28.4799
0.292751	31.104	-1.20758	27.5307		-3.60284	29.3989	-2.59658	28.4807
0.293418	31.1026	-1.20691	27.53		-3.60218	29.398	-2.59591	28.4813
0.294084	31.1027	-1.20624	27.531		-3.60151	29.4003	-2.59525	28.4817
0.294751	31.1044	-1.20558	27.531		-3.60084	29.4013	-2.59458	28.4804
0.295417	31.103	-1.20491	27.5311		-3.60018	29.4014	-2.59391	28.4828
0.296084	31.102	-1.20425	27.531		-3.59951	29.398	-2.59325	28.4798
0.29675	31.1028	-1.20358	27.5292		-3.59884	29.3976	-2.59258	28.4804
0.297416	31.1008	-1.20291	27.5298		-3.59818	29.3974	-2.59191	28.4803
0.298083	31.1008	-1.20225	27.5284		-3.59751	29.3984	-2.59125	28.479
0.298749	31.103	-1.20158	27.5287		-3.59685	29.3986	-2.59058	28.4761
0.299416	31.1037	-1.20091	27.5311		-3.59618	29.3985	-2.58992	28.4736
0.300082	31.1027	-1.20025	27.532		-3.59551	29.3985	-2.58925	28.4742
0.300749	31.1009	-1.19958	27.5328		-3.59485	29.398	-2.58858	28.474
0.301415	31.1022	-1.19891	27.5339		-3.59418	29.3984	-2.58792	28.4742
0.302082	31.1031	-1.19825	27.5327		-3.59351	29.3955	-2.58725	28.4748
0.302748	31.1027	-1.19758	27.5327		-3.59285	29.395	-2.58658	28.4739
0.303415	31.1015	-1.19691	27.5324		-3.59218	29.3944	-2.58592	28.4759
0.304081	31.0986	-1.19625	27.5291		-3.59151	29.394	-2.58525	28.4784
0.304747	31.0974	-1.19558	27.5278		-3.59085	29.3922	-2.58458	28.4794
0.305414	31.0985	-1.19492	27.526		-3.59018	29.3901	-2.58392	28.4807
0.30608	31.0966	-1.19425	27.5232		-3.58951	29.3879	-2.58325	28.484
0.306747	31.094	-1.19358	27.5246		-3.58885	29.387	-2.58258	28.4849
0.307413	31.0936	-1.19292	27.5211		-3.58818	29.3853	-2.58192	28.485
0.30808	31.0903	-1.19225	27.5205		-3.58751	29.3836	-2.58125	28.4836
0.308746	31.0889	-1.19158	27.5211		-3.58685	29.3797	-2.58058	28.4852
0.309413	31.0874	-1.19092	27.5228		-3.58618	29.3782	-2.57992	28.4865
0.310079	31.0861	-1.19025	27.5226		-3.58552	29.3754	-2.57925	28.4863
0.310745	31.0848	-1.18958	27.5204		-3.58485	29.3758	-2.57858	28.4885
0.311412	31.085	-1.18892	27.5191		-3.58418	29.3762	-2.57792	28.4891
0.312078	31.085	-1.18825	27.5198		-3.58352	29.3751	-2.57725	28.4886
0.312745	31.085	-1.18758	27.5206		-3.58285	29.3736	-2.57659	28.4885
0.313411	31.0832	-1.18692	27.5182		-3.58218	29.3745	-2.57592	28.489
0.314078	31.0821	-1.18625	27.5177		-3.58152	29.3738	-2.57525	28.4903
0.314744	31.0826	-1.18559	27.5185		-3.58085	29.3745	-2.57459	28.4891
0.315411	31.0805	-1.18492	27.5174		-3.58018	29.3747	-2.57392	28.4929
0.316077	31.079	-1.18425	27.5168		-3.57952	29.3759	-2.57325	28.4949
0.316744	31.0803	-1.18359	27.5167		-3.57885	29.3771	-2.57259	28.4965
0.31741	31.0816	-1.18292	27.5123		-3.57818	29.3791	-2.57192	28.4969
0.318076	31.0804	-1.18225	27.5126		-3.57752	29.3781	-2.57125	28.4962
0.318743	31.0802	-1.18159	27.5134		-3.57685	29.3786	-2.57059	28.4936
0.319409	31.0786	-1.18092	27.5127		-3.57618	29.3755	-2.56992	28.4902
0.320076	31.0772	-1.18025	27.5116		-3.57552	29.3745	-2.56925	28.4905
0.320742	31.0787	-1.17959	27.5105		-3.57485	29.372	-2.56859	28.4892
0.321409	31.0821	-1.17892	27.5112		-3.57418	29.3686	-2.56792	28.4893
0.322075	31.0815	-1.17826	27.513		-3.57352	29.3684	-2.56725	28.4876
0.322742	31.0789	-1.17759	27.5146		-3.57285	29.369	-2.56659	28.4863
0.323408	31.0771	-1.17692	27.5162		-3.57219	29.3667	-2.56592	28.4852
0.324075	31.0781	-1.17626	27.5162		-3.57152	29.3651	-2.56526	28.4859
0.324741	31.0786	-1.17559	27.5146		-3.57085	29.3646	-2.56459	28.4846
0.325407	31.0772	-1.17492	27.5138		-3.57019	29.361	-2.56392	28.4819
0.326074	31.0763	-1.17426	27.5132		-3.56952	29.3592	-2.56326	28.4818
0.32674	31.0749	-1.17359	27.5139		-3.56885	29.3577	-2.56259	28.4848
0.327407	31.0752	-1.17292	27.5124		-3.56819	29.3554	-2.56192	28.4873
0.328073	31.0762	-1.17226	27.5121		-3.56752	29.3544	-2.56126	28.4904
0.32874	31.0738	-1.17159	27.5139		-3.56685	29.3538	-2.56059	28.4932
0.329406	31.0696	-1.17092	27.5145		-3.56619	29.3543	-2.55992	28.4926
0.330073	31.0678	-1.17026	27.5121		-3.56552	29.3519	-2.55926	28.4954
0.330739	31.0706	-1.16959	27.5118		-3.56485	29.3521	-2.55859	28.4967
0.331406	31.0729	-1.16893	27.5107		-3.56419	29.3503	-2.55792	28.4983
0.332072	31.0739	-1.16826	27.5084		-3.56352	29.3496	-2.55726	28.4989
0.332738	31.0744	-1.16759	27.5068		-3.56285	29.3469	-2.55659	28.4998
0.333405	31.0744	-1.16693	27.5093		-3.56219	29.3463	-2.55592	28.4979
0.334071	31.0749	-1.16626	27.5132		-3.56152	29.3462	-2.55526	28.4984
0.334738	31.0756	-1.16559	27.5128		-3.56086	29.3471	-2.55459	28.4965
0.335404	31.0747	-1.16493	27.5145		-3.56019	29.3449	-2.55392	28.4984
0.336071	31.074	-1.16426	27.517		-3.55952	29.3436	-2.55326	28.4974
0.336737	31.0755	-1.16359	27.5142		-3.55886	29.3433	-2.55259	28.4944
0.337404	31.0755	-1.16293	27.5136		-3.55819	29.3432	-2.55193	28.4936
0.33807	31.0746	-1.16226	27.513		-3.55752	29.3418	-2.55126	28.4929
0.338737	31.0746	-1.16159	27.5136		-3.55686	29.3409	-2.55059	28.4926
0.339403	31.0732	-1.16093	27.515		-3.55619	29.3382	-2.54993	28.4909
0.340069	31.0715	-1.16026	27.5147		-3.55552	29.3367	-2.54926	28.4887
0.340736	31.0681	-1.1596	27.5134		-3.55486	29.3365	-2.54859	28.4901
0.341402	31.0666	-1.15893	27.5131		-3.55419	29.3365	-2.54793	28.4883
0.342069	31.0653	-1.15826	27.5123		-3.55352	29.3353	-2.54726	28.4902
0.342735	31.0641	-1.1576	27.5104		-3.55286	29.3323	-2.54659	28.4904
0.343402	31.063	-1.15693	27.5102		-3.55219	29.3334	-2.54593	28.4899
0.344068	31.0621	-1.15626	27.51		-3.55152	29.3322	-2.54526	28.4864
0.344735	31.0607	-1.1556	27.5096		-3.55086	29.3331	-2.54459	28.4894
0.345401	31.0603	-1.15493	27.5076		-3.55019	29.3321	-2.54393	28.4905
0.346067	31.0587	-1.15426	27.5085		-3.54953	29.3315	-2.54326	28.4905
0.346734	31.0569	-1.1536	27.5071		-3.54886	29.3327	-2.54259	28.4904
0.3474	31.058	-1.15293	27.5063		-3.54819	29.3319	-2.54193	28.4917
0.348067	31.0579	-1.15226	27.5055		-3.54753	29.333	-2.54126	28.491
0.348733	31.0566	-1.1516	27.5065		-3.54686	29.3331	-2.5406	28.4907
0.3494	31.0556	-1.15093	27.5093		-3.54619	29.3302	-2.53993	28.4901
0.350066	31.0545	-1.15027	27.5082		-3.54553	29.3323	-2.53926	28.4936
0.350733	31.0537	-1.1496	27.5091		-3.54486	29.3316	-2.5386	28.4936
0.351399	31.0513	-1.14893	27.5082		-3.54419	29.3334	-2.53793	28.4926
0.352066	31.0505	-1.14827	27.5065		-3.54353	29.3319	-2.53726	28.4908
0.352732	31.0516	-1.1476	27.5047		-3.54286	29.3332	-2.5366	28.4893
0.353398	31.0506	-1.14693	27.5045		-3.54219	29.3314	-2.53593	28.4875
0.354065	31.0495	-1.14627	27.5019		-3.54153	29.3322	-2.53526	28.4873
0.354731	31.0514	-1.1456	27.5025		-3.54086	29.3302	-2.5346	28.4875
0.355398	31.0501	-1.14493	27.5021		-3.54019	29.3287	-2.53393	28.4886
0.356064	31.0478	-1.14427	27.4991		-3.53953	29.3274	-2.53326	28.4868
0.356731	31.0479	-1.1436	27.4977		-3.53886	29.326	-2.5326	28.486
0.357397	31.0499	-1.14293	27.4959		-3.53819	29.3258	-2.53193	28.485
0.358064	31.0531	-1.14227	27.4944		-3.53753	29.3246	-2.53126	28.4853
0.35873	31.0541	-1.1416	27.4948		-3.53686	29.3231	-2.5306	28.4859
0.359397	31.0542	-1.14094	27.493		-3.5362	29.3226	-2.52993	28.4845
0.360063	31.0552	-1.14027	27.4931		-3.53553	29.3211	-2.52926	28.4841
0.360729	31.0546	-1.1396	27.4931		-3.53486	29.32	-2.5286	28.4844
0.361396	31.0541	-1.13894	27.4952		-3.5342	29.317	-2.52793	28.4874
0.362062	31.0546	-1.13827	27.4969		-3.53353	29.3181	-2.52727	28.4907
0.362729	31.0543	-1.1376	27.4973		-3.53286	29.3186	-2.5266	28.4924
0.363395	31.0536	-1.13694	27.4987		-3.5322	29.3194	-2.52593	28.4893
0.364062	31.0538	-1.13627	27.4996		-3.53153	29.3198	-2.52527	28.4888
0.364728	31.0529	-1.1356	27.5004		-3.53086	29.3207	-2.5246	28.4905
0.365395	31.0531	-1.13494	27.4995		-3.5302	29.3206	-2.52393	28.4908
0.366061	31.0522	-1.13427	27.5003		-3.52953	29.3183	-2.52327	28.4911
0.366728	31.0505	-1.1336	27.5003		-3.52886	29.318	-2.5226	28.4921
0.367394	31.0506	-1.13294	27.5016		-3.5282	29.3156	-2.52193	28.4901
0.36806	31.0504	-1.13227	27.5003		-3.52753	29.315	-2.52127	28.4914
0.368727	31.0496	-1.13161	27.5029		-3.52686	29.3162	-2.5206	28.4895
0.369393	31.0486	-1.13094	27.5066		-3.5262	29.3169	-2.51993	28.4894
0.37006	31.0465	-1.13027	27.507		-3.52553	29.3175	-2.51927	28.4866
0.370726	31.0452	-1.12961	27.5049		-3.52487	29.3169	-2.5186	28.4856
0.371393	31.0424	-1.12894	27.5054		-3.5242	29.3155	-2.51793	28.4861
0.372059	31.039	-1.12827	27.5053		-3.52353	29.3139	-2.51727	28.4881
0.372726	31.0393	-1.12761	27.507		-3.52287	29.3113	-2.5166	28.4893
0.373392	31.0383	-1.12694	27.5052		-3.5222	29.3107	-2.51593	28.4888
0.374058	31.0371	-1.12627	27.505		-3.52153	29.3099	-2.51527	28.4895
0.374725	31.0349	-1.12561	27.5052		-3.52087	29.3094	-2.5146	28.4875
0.375391	31.0338	-1.12494	27.5036		-3.5202	29.3101	-2.51394	28.4876
0.376058	31.0317	-1.12427	27.5043		-3.51953	29.3081	-2.51327	28.4888
0.376724	31.029	-1.12361	27.504		-3.51887	29.3066	-2.5126	28.4904
0.377391	31.0288	-1.12294	27.5013		-3.5182	29.3065	-2.51194	28.4915
0.378057	31.0302	-1.12228	27.4998		-3.51753	29.3049	-2.51127	28.4925
0.378724	31.0298	-1.12161	27.5013		-3.51687	29.3048	-2.5106	28.4912
0.37939	31.0296	-1.12094	27.5014		-3.5162	29.3024	-2.50994	28.492
0.380057	31.0318	-1.12028	27.5017		-3.51553	29.3026	-2.50927	28.4913
0.380723	31.033	-1.11961	27.5001		-3.51487	29.2992	-2.5086	28.4919
0.381389	31.0298	-1.11894	27.5009		-3.5142	29.2988	-2.50794	28.492
0.382056	31.0285	-1.11828	27.5044		-3.51354	29.2985	-2.50727	28.4925
0.382722	31.028	-1.11761	27.5029		-3.51287	29.3002	-2.5066	28.4926
0.383389	31.0284	-1.11694	27.5052		-3.5122	29.2994	-2.50594	28.4943
0.384055	31.0276	-1.11628	27.5074		-3.51154	29.3007	-2.50527	28.4936
0.384722	31.0274	-1.11561	27.507		-3.51087	29.2969	-2.5046	28.4937
0.385388	31.0291	-1.11494	27.5086		-3.5102	29.2963	-2.50394	28.4933
0.386055	31.0273	-1.11428	27.5086		-3.50954	29.2946	-2.50327	28.4924
0.386721	31.0264	-1.11361	27.5082		-3.50887	29.2921	-2.50261	28.4917
0.387388	31.0254	-1.11295	27.5085		-3.5082	29.2917	-2.50194	28.4904
0.388054	31.023	-1.11228	27.5074		-3.50754	29.2887	-2.50127	28.4902
0.38872	31.0221	-1.11161	27.509		-3.50687	29.2882	-2.50061	28.4902
0.389387	31.021	-1.11095	27.5097		-3.5062	29.2888	-2.49994	28.4904
0.390053	31.0218	-1.11028	27.5068		-3.50554	29.2895	-2.49927	28.4896
0.39072	31.0225	-1.10961	27.5076		-3.50487	29.2856	-2.49861	28.4908
0.391386	31.024	-1.10895	27.5071		-3.5042	29.2839	-2.49794	28.4897
0.392053	31.0259	-1.10828	27.5059		-3.50354	29.2838	-2.49727	28.491
0.392719	31.0284	-1.10761	27.5067		-3.50287	29.2856	-2.49661	28.493
0.393386	31.0287	-1.10695	27.5058		-3.5022	29.2839	-2.49594	28.4936
0.394052	31.0283	-1.10628	27.5067		-3.50154	29.2812	-2.49527	28.4955
0.394719	31.0288	-1.10562	27.5056		-3.50087	29.2803	-2.49461	28.4969
0.395385	31.029	-1.10495	27.5036		-3.50021	29.281	-2.49394	28.5005
0.396051	31.0312	-1.10428	27.5056		-3.49954	29.2814	-2.49327	28.5041
0.396718	31.0343	-1.10362	27.506		-3.49887	29.2816	-2.49261	28.5058
0.397384	31.0346	-1.10295	27.5052		-3.49821	29.2788	-2.49194	28.5076
0.398051	31.0333	-1.10228	27.507		-3.49754	29.2726	-2.49128	28.5095
0.398717	31.0329	-1.10162	27.5063		-3.49687	29.2718	-2.49061	28.5087
0.399384	31.0335	-1.10095	27.5066		-3.49621	29.2709	-2.48994	28.5087
0.40005	31.0339	-1.10028	27.5056		-3.49554	29.2719	-2.48928	28.5094
0.400717	31.0336	-1.09962	27.5051		-3.49487	29.2686	-2.48861	28.5066
0.401383	31.0317	-1.09895	27.5031		-3.49421	29.2676	-2.48794	28.5052
0.40205	31.0308	-1.09828	27.5026		-3.49354	29.2679	-2.48728	28.5063
0.402716	31.0302	-1.09762	27.5035		-3.49287	29.2675	-2.48661	28.5046
0.403382	31.0297	-1.09695	27.5052		-3.49221	29.2662	-2.48594	28.5025
0.404049	31.0293	-1.09629	27.5062		-3.49154	29.2648	-2.48528	28.5016
0.404715	31.0288	-1.09562	27.5053		-3.49087	29.2634	-2.48461	28.5001
0.405382	31.0267	-1.09495	27.5054		-3.49021	29.2633	-2.48394	28.4995
0.406048	31.0265	-1.09429	27.5044		-3.48954	29.2654	-2.48328	28.4988
0.406715	31.0267	-1.09362	27.5046		-3.48888	29.2666	-2.48261	28.4984
0.407381	31.025	-1.09295	27.5034		-3.48821	29.2662	-2.48194	28.4997
0.408048	31.0225	-1.09229	27.5036		-3.48754	29.2669	-2.48128	28.5012
0.408714	31.0214	-1.09162	27.5066		-3.48688	29.2663	-2.48061	28.5016
0.40938	31.0217	-1.09095	27.5062		-3.48621	29.2655	-2.47994	28.5007
0.410047	31.0211	-1.09029	27.5056		-3.48554	29.2636	-2.47928	28.4995
0.410713	31.0211	-1.08962	27.5039		-3.48488	29.2642	-2.47861	28.5012
0.41138	31.0215	-1.08895	27.5034		-3.48421	29.2662	-2.47795	28.502
0.412046	31.0208	-1.08829	27.5005		-3.48354	29.2676	-2.47728	28.5007
0.412713	31.019	-1.08762	27.5006		-3.48288	29.2649	-2.47661	28.4996
0.413379	31.0197	-1.08696	27.5008		-3.48221	29.2646	-2.47595	28.5019
0.414046	31.0206	-1.08629	27.5019		-3.48154	29.2646	-2.47528	28.5012
0.414712	31.0197	-1.08562	27.5022		-3.48088	29.2642	-2.47461	28.502
0.415379	31.02	-1.08496	27.5019		-3.48021	29.263	-2.47395	28.503
0.416045	31.0205	-1.08429	27.5008		-3.47954	29.2603	-2.47328	28.5024
0.416711	31.0203	-1.08362	27.4991		-3.47888	29.2596	-2.47261	28.5019
0.417378	31.0196	-1.08296	27.4992		-3.47821	29.2554	-2.47195	28.5004
0.418044	31.0189	-1.08229	27.4987		-3.47755	29.2522	-2.47128	28.5018
0.418711	31.0176	-1.08162	27.4984		-3.47688	29.2494	-2.47061	28.5009
0.419377	31.0175	-1.08096	27.4973		-3.47621	29.247	-2.46995	28.5024
0.420044	31.0179	-1.08029	27.4963		-3.47555	29.2446	-2.46928	28.5033
0.42071	31.0193	-1.07962	27.4953		-3.47488	29.2449	-2.46861	28.5031
0.421377	31.0179	-1.07896	27.4947		-3.47421	29.2426	-2.46795	28.503
0.422043	31.0157	-1.07829	27.4966		-3.47355	29.241	-2.46728	28.5039
0.42271	31.0151	-1.07763	27.4946		-3.47288	29.2405	-2.46661	28.504
0.423376	31.0132	-1.07696	27.4931		-3.47221	29.238	-2.46595	28.5044
0.424042	31.0113	-1.07629	27.4949		-3.47155	29.2385	-2.46528	28.5
0.424709	31.0104	-1.07563	27.4962		-3.47088	29.2401	-2.46462	28.499
0.425375	31.0095	-1.07496	27.4979		-3.47021	29.2429	-2.46395	28.5017
0.426042	31.0074	-1.07429	27.5013		-3.46955	29.2459	-2.46328	28.502
0.426708	31.0047	-1.07363	27.4998		-3.46888	29.2479	-2.46262	28.5024
0.427375	31.003	-1.07296	27.498		-3.46821	29.2491	-2.46195	28.504
0.428041	31.0022	-1.07229	27.4977		-3.46755	29.2501	-2.46128	28.5036
0.428708	31.0007	-1.07163	27.498		-3.46688	29.2499	-2.46062	28.5035
0.429374	31.0022	-1.07096	27.4984		-3.46621	29.2497	-2.45995	28.5043
0.430041	31.0052	-1.07029	27.4963		-3.46555	29.2504	-2.45928	28.504
0.430707	31.0053	-1.06963	27.4947		-3.46488	29.2492	-2.45862	28.5048
0.431373	31.0054	-1.06896	27.4956		-3.46422	29.2493	-2.45795	28.5051
0.43204	31.0068	-1.0683	27.4953		-3.46355	29.2483	-2.45728	28.5042
0.432706	31.0077	-1.06763	27.4949		-3.46288	29.2459	-2.45662	28.5047
0.433373	31.0095	-1.06696	27.4944		-3.46222	29.246	-2.45595	28.5057
0.434039	31.0111	-1.0663	27.4931		-3.46155	29.2456	-2.45528	28.5065
0.434706	31.0121	-1.06563	27.4902		-3.46088	29.2413	-2.45462	28.5043
0.435372	31.013	-1.06496	27.493		-3.46022	29.2406	-2.45395	28.5022
0.436039	31.012	-1.0643	27.4943		-3.45955	29.2408	-2.45329	28.5012
0.436705	31.0105	-1.06363	27.4951		-3.45888	29.2388	-2.45262	28.5009
0.437371	31.009	-1.06296	27.4959		-3.45822	29.2388	-2.45195	28.5013
0.438038	31.0057	-1.0623	27.4993		-3.45755	29.2378	-2.45129	28.5017
0.438704	31.0036	-1.06163	27.5006		-3.45688	29.2376	-2.45062	28.5005
0.439371	31.0034	-1.06096	27.5005		-3.45622	29.2378	-2.44995	28.4985
0.440037	31.0009	-1.0603	27.5029		-3.45555	29.2374	-2.44929	28.4981
0.440704	31.0003	-1.05963	27.5026		-3.45488	29.2382	-2.44862	28.5022
0.44137	30.9991	-1.05897	27.5022		-3.45422	29.2384	-2.44795	28.5002
0.442037	30.9962	-1.0583	27.502		-3.45355	29.2336	-2.44729	28.4989
0.442703	30.9937	-1.05763	27.5032		-3.45289	29.2312	-2.44662	28.4986
0.44337	30.9933	-1.05697	27.5054		-3.45222	29.2301	-2.44595	28.4996
0.444036	30.9942	-1.0563	27.5069		-3.45155	29.2296	-2.44529	28.5002
0.444703	30.9953	-1.05563	27.5072		-3.45089	29.2284	-2.44462	28.4991
0.445369	30.9959	-1.05497	27.5077		-3.45022	29.2301	-2.44395	28.4996
0.446035	30.9948	-1.0543	27.5053		-3.44955	29.2276	-2.44329	28.4995
0.446702	30.9938	-1.05363	27.5051		-3.44889	29.2282	-2.44262	28.4977
0.447368	30.9918	-1.05297	27.5041		-3.44822	29.2275	-2.44196	28.4999
0.448035	30.9912	-1.0523	27.5031		-3.44755	29.2275	-2.44129	28.5003
0.448701	30.99	-1.05163	27.5019		-3.44689	29.2286	-2.44062	28.5013
0.449368	30.9889	-1.05097	27.5018		-3.44622	29.2283	-2.43996	28.5043
0.450034	30.9894	-1.0503	27.5014		-3.44555	29.2277	-2.43929	28.5066
0.450701	30.9898	-1.04964	27.4999		-3.44489	29.229	-2.43862	28.506
0.451367	30.9891	-1.04897	27.499		-3.44422	29.2298	-2.43796	28.5054
0.452033	30.9893	-1.0483	27.4974		-3.44355	29.2293	-2.43729	28.5062
0.4527	30.9887	-1.04764	27.4973		-3.44289	29.2293	-2.43662	28.5069
0.453366	30.9869	-1.04697	27.497		-3.44222	29.2291	-2.43596	28.5069
0.454033	30.9873	-1.0463	27.496		-3.44156	29.2271	-2.43529	28.5068
0.454699	30.9884	-1.04564	27.4955		-3.44089	29.2274	-2.43462	28.5085
0.455366	30.989	-1.04497	27.493		-3.44022	29.2269	-2.43396	28.5097
0.456032	30.9868	-1.0443	27.4944		-3.43956	29.2243	-2.43329	28.5061
0.456699	30.9837	-1.04364	27.4967		-3.43889	29.2212	-2.43262	28.5056
0.457365	30.9846	-1.04297	27.4984		-3.43822	29.2181	-2.43196	28.5055
0.458032	30.9858	-1.0423	27.4981		-3.43756	29.2165	-2.43129	28.5028
0.458698	30.9851	-1.04164	27.499		-3.43689	29.2177	-2.43062	28.5002
0.459364	30.9846	-1.04097	27.4976		-3.43622	29.2173	-2.42996	28.5008
0.460031	30.9835	-1.04031	27.4975		-3.43556	29.2161	-2.42929	28.5008
0.460697	30.9816	-1.03964	27.4971		-3.43489	29.2154	-2.42863	28.5015
0.461364	30.9807	-1.03897	27.4948		-3.43422	29.213	-2.42796	28.5019
0.46203	30.9783	-1.03831	27.4955		-3.43356	29.2133	-2.42729	28.4998
0.462697	30.9752	-1.03764	27.4953		-3.43289	29.212	-2.42663	28.5013
0.463363	30.9745	-1.03697	27.4941		-3.43222	29.2103	-2.42596	28.5008
0.46403	30.977	-1.03631	27.4942		-3.43156	29.2094	-2.42529	28.5019
0.464696	30.9794	-1.03564	27.4942		-3.43089	29.209	-2.42463	28.502
0.465362	30.98	-1.03497	27.4915		-3.43022	29.21	-2.42396	28.5033
0.466029	30.98	-1.03431	27.4909		-3.42956	29.2103	-2.42329	28.5008
0.466695	30.9799	-1.03364	27.4899		-3.42889	29.2103	-2.42263	28.502
0.467362	30.9793	-1.03297	27.4902		-3.42823	29.211	-2.42196	28.5032
0.468028	30.9806	-1.03231	27.491		-3.42756	29.2116	-2.42129	28.5057
0.468695	30.9812	-1.03164	27.491		-3.42689	29.2101	-2.42063	28.5067
0.469361	30.9793	-1.03098	27.4916		-3.42623	29.208	-2.41996	28.5067
0.470028	30.9801	-1.03031	27.4918		-3.42556	29.2065	-2.41929	28.5081
0.470694	30.9823	-1.02964	27.4928		-3.42489	29.204	-2.41863	28.5077
0.471361	30.9821	-1.02898	27.492		-3.42423	29.2047	-2.41796	28.5078
0.472027	30.9805	-1.02831	27.4931		-3.42356	29.2061	-2.4173	28.5081
0.472694	30.9788	-1.02764	27.495		-3.42289	29.2096	-2.41663	28.5081
0.47336	30.9787	-1.02698	27.4937		-3.42223	29.2084	-2.41596	28.5105
0.474026	30.9775	-1.02631	27.4921		-3.42156	29.2085	-2.4153	28.5107
0.474693	30.9775	-1.02564	27.4936		-3.42089	29.2074	-2.41463	28.5112
0.475359	30.9772	-1.02498	27.4945		-3.42023	29.2064	-2.41396	28.5138
0.476026	30.9753	-1.02431	27.4926		-3.41956	29.2035	-2.4133	28.5116
0.476692	30.9746	-1.02365	27.4915		-3.41889	29.2021	-2.41263	28.5107
0.477359	30.9758	-1.02298	27.4934		-3.41823	29.2009	-2.41196	28.5068
0.478025	30.9768	-1.02231	27.4935		-3.41756	29.1997	-2.4113	28.5065
0.478692	30.9773	-1.02165	27.4926		-3.4169	29.199	-2.41063	28.5073
0.479358	30.978	-1.02098	27.4928		-3.41623	29.1984	-2.40996	28.5074
0.480024	30.9791	-1.02031	27.4923		-3.41556	29.1984	-2.4093	28.5071
0.480691	30.9807	-1.01965	27.4927		-3.4149	29.1942	-2.40863	28.507
0.481357	30.981	-1.01898	27.4916		-3.41423	29.1955	-2.40796	28.5067
0.482024	30.9806	-1.01831	27.4933		-3.41356	29.1956	-2.4073	28.5048
0.48269	30.9805	-1.01765	27.4923		-3.4129	29.1952	-2.40663	28.5065
0.483357	30.981	-1.01698	27.4915		-3.41223	29.1931	-2.40596	28.5069
0.484023	30.9802	-1.01631	27.4926		-3.41156	29.1939	-2.4053	28.5064
0.48469	30.9794	-1.01565	27.4949		-3.4109	29.1976	-2.40463	28.5063
0.485356	30.9786	-1.01498	27.495		-3.41023	29.1983	-2.40397	28.507
0.486023	30.977	-1.01432	27.4953		-3.40956	29.1993	-2.4033	28.5095
0.486689	30.9762	-1.01365	27.4963		-3.4089	29.2007	-2.40263	28.5112
0.487355	30.9739	-1.01298	27.4979		-3.40823	29.2009	-2.40197	28.5121
0.488022	30.9727	-1.01232	27.4986		-3.40756	29.2012	-2.4013	28.5133
0.488688	30.9711	-1.01165	27.4959		-3.4069	29.2004	-2.40063	28.5126
0.489355	30.9692	-1.01098	27.4959		-3.40623	29.2006	-2.39997	28.5128
0.490021	30.9679	-1.01032	27.4978		-3.40556	29.2	-2.3993	28.5158
0.490688	30.968	-1.00965	27.4975		-3.4049	29.1995	-2.39863	28.5174
0.491354	30.9675	-1.00898	27.4978		-3.40423	29.1992	-2.39797	28.517
0.492021	30.9668	-1.00832	27.4992		-3.40357	29.1998	-2.3973	28.5168
0.492687	30.9665	-1.00765	27.499		-3.4029	29.1988	-2.39663	28.5161
0.493354	30.965	-1.00698	27.5005		-3.40223	29.1972	-2.39597	28.5179
0.49402	30.9656	-1.00632	27.4998		-3.40157	29.1995	-2.3953	28.5162
0.494686	30.9658	-1.00565	27.4979		-3.4009	29.2013	-2.39463	28.5158
0.495353	30.9661	-1.00499	27.4972		-3.40023	29.1985	-2.39397	28.5153
0.496019	30.9655	-1.00432	27.4955		-3.39957	29.196	-2.3933	28.5137
0.496686	30.9631	-1.00365	27.4975		-3.3989	29.1965	-2.39263	28.5118
0.497352	30.9613	-1.00299	27.497		-3.39823	29.1974	-2.39197	28.5122
0.498019	30.9614	-1.00232	27.4973		-3.39757	29.1959	-2.3913	28.5098
0.498685	30.9628	-1.00165	27.4957		-3.3969	29.1945	-2.39064	28.5058
0.499352	30.9622	-1.00099	27.4961		-3.39623	29.1947	-2.38997	28.503
0.500018	30.9611	-1.00032	27.4968		-3.39557	29.1929	-2.3893	28.4996
0.500684	30.9621	-0.99965	27.4965		-3.3949	29.1913	-2.38864	28.4992
0.501351	30.9633	-0.99899	27.494		-3.39423	29.1907	-2.38797	28.4984
0.502017	30.9641	-0.99832	27.4915		-3.39357	29.191	-2.3873	28.4987
0.502684	30.9641	-0.99765	27.4932		-3.3929	29.19	-2.38664	28.4994
0.50335	30.9636	-0.99699	27.4959		-3.39224	29.1897	-2.38597	28.5007
0.504017	30.9657	-0.99632	27.4962		-3.39157	29.1903	-2.3853	28.5014
0.504683	30.9682	-0.99566	27.4954		-3.3909	29.1888	-2.38464	28.5018
0.50535	30.9706	-0.99499	27.4947		-3.39024	29.1869	-2.38397	28.4996
0.506016	30.9728	-0.99432	27.4955		-3.38957	29.1856	-2.3833	28.4983
0.506683	30.9735	-0.99366	27.4942		-3.3889	29.1849	-2.38264	28.5021
0.507349	30.9749	-0.99299	27.4941		-3.38824	29.1829	-2.38197	28.5033
0.508015	30.9774	-0.99232	27.4925		-3.38757	29.1819	-2.3813	28.5067
0.508682	30.9771	-0.99166	27.4918		-3.3869	29.1811	-2.38064	28.5071
0.509348	30.9775	-0.99099	27.4942		-3.38624	29.179	-2.37997	28.5075
0.510015	30.9767	-0.99032	27.4952		-3.38557	29.1719	-2.37931	28.5095
0.510681	30.9753	-0.98966	27.4951		-3.3849	29.1717	-2.37864	28.5107
0.511348	30.9748	-0.98899	27.4944		-3.38424	29.1708	-2.37797	28.5112
0.512014	30.9732	-0.98832	27.4938		-3.38357	29.1696	-2.37731	28.51
0.512681	30.9714	-0.98766	27.4953		-3.3829	29.1685	-2.37664	28.5121
0.513347	30.9714	-0.98699	27.4957		-3.38224	29.1702	-2.37597	28.512
0.514014	30.9698	-0.98633	27.4954		-3.38157	29.1702	-2.37531	28.511
0.51468	30.9682	-0.98566	27.496		-3.38091	29.1684	-2.37464	28.5118
0.515346	30.9688	-0.98499	27.4947		-3.38024	29.1695	-2.37397	28.5131
0.516013	30.9707	-0.98433	27.4947		-3.37957	29.1707	-2.37331	28.513
0.516679	30.9704	-0.98366	27.4949		-3.37891	29.173	-2.37264	28.5143
0.517346	30.9702	-0.98299	27.4946		-3.37824	29.1728	-2.37197	28.5167
0.518012	30.9698	-0.98233	27.4938		-3.37757	29.1724	-2.37131	28.5165
0.518679	30.9712	-0.98166	27.4933		-3.37691	29.1732	-2.37064	28.5144
0.519345	30.973	-0.98099	27.4947		-3.37624	29.1718	-2.36997	28.5124
0.520012	30.9748	-0.98033	27.4945		-3.37557	29.1731	-2.36931	28.5104
0.520678	30.9768	-0.97966	27.4929		-3.37491	29.1704	-2.36864	28.5089
0.521345	30.9788	-0.97899	27.4946		-3.37424	29.171	-2.36798	28.5111
0.522011	30.9805	-0.97833	27.4942		-3.37357	29.1715	-2.36731	28.512
0.522677	30.9836	-0.97766	27.4922		-3.37291	29.1715	-2.36664	28.5135
0.523344	30.9845	-0.977	27.4923		-3.37224	29.1709	-2.36598	28.5106
0.52401	30.9853	-0.97633	27.492		-3.37157	29.1727	-2.36531	28.5111
0.524677	30.9855	-0.97566	27.4903		-3.37091	29.1745	-2.36464	28.5104
0.525343	30.9849	-0.975	27.488		-3.37024	29.1721	-2.36398	28.5099
0.52601	30.9839	-0.97433	27.4882		-3.36957	29.1741	-2.36331	28.5123
0.526676	30.9843	-0.97366	27.4877		-3.36891	29.1731	-2.36264	28.5145
0.527343	30.9837	-0.973	27.4872		-3.36824	29.1716	-2.36198	28.5168
0.528009	30.9801	-0.97233	27.4871		-3.36758	29.17	-2.36131	28.5216
0.528675	30.9783	-0.97166	27.4858		-3.36691	29.1705	-2.36064	28.5248
0.529342	30.9757	-0.971	27.4817		-3.36624	29.1749	-2.35998	28.5248
0.530008	30.9736	-0.97033	27.4784		-3.36558	29.1758	-2.35931	28.5252
0.530675	30.9715	-0.96966	27.4749		-3.36491	29.1733	-2.35864	28.5256
0.531341	30.9678	-0.969	27.4763		-3.36424	29.1741	-2.35798	28.5273
0.532008	30.965	-0.96833	27.4773		-3.36358	29.1739	-2.35731	28.5279
0.532674	30.9646	-0.96767	27.4793		-3.36291	29.1711	-2.35664	28.5274
0.533341	30.9629	-0.967	27.4807		-3.36224	29.17	-2.35598	28.5279
0.534007	30.9627	-0.96633	27.4798		-3.36158	29.1701	-2.35531	28.5262
0.534674	30.9634	-0.96567	27.4771		-3.36091	29.1687	-2.35465	28.5251
0.53534	30.9659	-0.965	27.4768		-3.36024	29.1686	-2.35398	28.5256
0.536007	30.9675	-0.96433	27.4776		-3.35958	29.1672	-2.35331	28.5219
0.536673	30.9677	-0.96367	27.4771		-3.35891	29.1694	-2.35265	28.5185
0.537339	30.9665	-0.963	27.4779		-3.35824	29.1677	-2.35198	28.5192
0.538006	30.9675	-0.96233	27.4799		-3.35758	29.1644	-2.35131	28.5204
0.538672	30.9676	-0.96167	27.4812		-3.35691	29.1626	-2.35065	28.5199
0.539339	30.9668	-0.961	27.4814		-3.35625	29.1629	-2.34998	28.5197
0.540005	30.968	-0.96034	27.4816		-3.35558	29.162	-2.34931	28.5204
0.540672	30.971	-0.95967	27.4805		-3.35491	29.1603	-2.34865	28.5214
0.541338	30.9717	-0.959	27.4792		-3.35425	29.1594	-2.34798	28.5236
0.542005	30.9718	-0.95834	27.4818		-3.35358	29.1605	-2.34731	28.5238
0.542671	30.972	-0.95767	27.4821		-3.35291	29.16	-2.34665	28.5227
0.543337	30.9706	-0.957	27.4815		-3.35225	29.162	-2.34598	28.5231
0.544004	30.9684	-0.95634	27.4799		-3.35158	29.1639	-2.34531	28.5236
0.54467	30.9683	-0.95567	27.4799		-3.35091	29.1624	-2.34465	28.5248
0.545337	30.9691	-0.955	27.4813		-3.35025	29.1615	-2.34398	28.5245
0.546003	30.9707	-0.95434	27.4819		-3.34958	29.1628	-2.34331	28.5249
0.54667	30.973	-0.95367	27.4848		-3.34891	29.1633	-2.34265	28.5268
0.547336	30.9777	-0.953	27.4873		-3.34825	29.165	-2.34198	28.5309
0.548003	30.9777	-0.95234	27.4883		-3.34758	29.1648	-2.34132	28.5333
0.548669	30.9747	-0.95167	27.4875		-3.34691	29.1675	-2.34065	28.5335
0.549336	30.9731	-0.95101	27.4864		-3.34625	29.1656	-2.33998	28.532
0.550002	30.9735	-0.95034	27.4886		-3.34558	29.1645	-2.33932	28.5308
0.550668	30.9752	-0.94967	27.4893		-3.34491	29.1647	-2.33865	28.528
0.551335	30.9765	-0.94901	27.4901		-3.34425	29.1621	-2.33798	28.526
0.552001	30.9773	-0.94834	27.4899		-3.34358	29.1599	-2.33732	28.525
0.552668	30.9793	-0.94767	27.4905		-3.34292	29.1594	-2.33665	28.526
0.553334	30.9809	-0.94701	27.4915		-3.34225	29.1578	-2.33598	28.528
0.554001	30.9817	-0.94634	27.4919		-3.34158	29.1545	-2.33532	28.5254
0.554667	30.9816	-0.94567	27.4901		-3.34092	29.155	-2.33465	28.5231
0.555334	30.9799	-0.94501	27.4875		-3.34025	29.1533	-2.33398	28.5207
0.556	30.9792	-0.94434	27.4856		-3.33958	29.1518	-2.33332	28.5166
0.556667	30.9795	-0.94367	27.4865		-3.33892	29.1499	-2.33265	28.5139
0.557333	30.9799	-0.94301	27.4895		-3.33825	29.1491	-2.33198	28.5169
0.557999	30.981	-0.94234	27.4902		-3.33758	29.1512	-2.33132	28.5184
0.558666	30.9814	-0.94168	27.4886		-3.33692	29.1515	-2.33065	28.5205
0.559332	30.9809	-0.94101	27.4881		-3.33625	29.1532	-2.32999	28.5225
0.559999	30.9816	-0.94034	27.4886		-3.33558	29.1515	-2.32932	28.5257
0.560665	30.9821	-0.93968	27.4882		-3.33492	29.1518	-2.32865	28.5256
0.561332	30.981	-0.93901	27.4867		-3.33425	29.1519	-2.32799	28.5236
0.561998	30.9811	-0.93834	27.4839		-3.33358	29.1527	-2.32732	28.5249
0.562665	30.9774	-0.93768	27.4829		-3.33292	29.1531	-2.32665	28.5255
0.563331	30.9748	-0.93701	27.4802		-3.33225	29.1519	-2.32599	28.526
0.563998	30.9739	-0.93634	27.4786		-3.33159	29.1516	-2.32532	28.5256
0.564664	30.974	-0.93568	27.4781		-3.33092	29.1519	-2.32465	28.5246
0.56533	30.9748	-0.93501	27.4749		-3.33025	29.1523	-2.32399	28.5237
0.565997	30.9746	-0.93434	27.4722		-3.32959	29.1521	-2.32332	28.5226
0.566663	30.9741	-0.93368	27.4736		-3.32892	29.1508	-2.32265	28.5217
0.56733	30.9745	-0.93301	27.4729		-3.32825	29.15	-2.32199	28.5219
0.567996	30.973	-0.93235	27.4694		-3.32759	29.1495	-2.32132	28.5198
0.568663	30.9723	-0.93168	27.4678		-3.32692	29.1515	-2.32065	28.5178
0.569329	30.971	-0.93101	27.4683		-3.32625	29.1493	-2.31999	28.519
0.569996	30.9707	-0.93035	27.4704		-3.32559	29.1503	-2.31932	28.5187
0.570662	30.9706	-0.92968	27.4735		-3.32492	29.1481	-2.31866	28.5183
0.571328	30.9714	-0.92901	27.4753		-3.32425	29.1478	-2.31799	28.5193
0.571995	30.9745	-0.92835	27.4781		-3.32359	29.1485	-2.31732	28.5197
0.572661	30.9783	-0.92768	27.4784		-3.32292	29.1469	-2.31666	28.52
0.573328	30.9777	-0.92701	27.4768		-3.32225	29.146	-2.31599	28.522
0.573994	30.9764	-0.92635	27.4759		-3.32159	29.1449	-2.31532	28.524
0.574661	30.9755	-0.92568	27.476		-3.32092	29.1436	-2.31466	28.5248
0.575327	30.975	-0.92501	27.4761		-3.32026	29.1428	-2.31399	28.5251
0.575994	30.9764	-0.92435	27.4785		-3.31959	29.1447	-2.31332	28.526
0.57666	30.9781	-0.92368	27.4802		-3.31892	29.1446	-2.31266	28.525
0.577327	30.9783	-0.92302	27.4824		-3.31826	29.1439	-2.31199	28.5261
0.577993	30.9797	-0.92235	27.4821		-3.31759	29.1418	-2.31132	28.5275
0.578659	30.9798	-0.92168	27.4827		-3.31692	29.1417	-2.31066	28.5267
0.579326	30.9794	-0.92102	27.4818		-3.31626	29.1408	-2.30999	28.5269
0.579992	30.9789	-0.92035	27.4807		-3.31559	29.1408	-2.30932	28.5283
0.580659	30.9786	-0.91968	27.4785		-3.31492	29.1377	-2.30866	28.5291
0.581325	30.9785	-0.91902	27.4794		-3.31426	29.1384	-2.30799	28.5288
0.581992	30.9801	-0.91835	27.4795		-3.31359	29.1382	-2.30732	28.5296
0.582658	30.9809	-0.91768	27.4803		-3.31292	29.1391	-2.30666	28.5283
0.583325	30.9812	-0.91702	27.4795		-3.31226	29.1408	-2.30599	28.5289
0.583991	30.9816	-0.91635	27.4787		-3.31159	29.1397	-2.30533	28.5289
0.584658	30.9802	-0.91568	27.4782		-3.31092	29.1395	-2.30466	28.5294
0.585324	30.981	-0.91502	27.4759		-3.31026	29.1389	-2.30399	28.5308
0.58599	30.9831	-0.91435	27.4746		-3.30959	29.1397	-2.30333	28.5308
0.586657	30.9821	-0.91369	27.4718		-3.30892	29.142	-2.30266	28.5305
0.587323	30.9803	-0.91302	27.4713		-3.30826	29.1439	-2.30199	28.531
0.58799	30.9786	-0.91235	27.4705		-3.30759	29.1455	-2.30133	28.5317
0.588656	30.9774	-0.91169	27.4716		-3.30693	29.1467	-2.30066	28.5298
0.589323	30.9766	-0.91102	27.4723		-3.30626	29.1467	-2.29999	28.5286
0.589989	30.9747	-0.91035	27.4732		-3.30559	29.1463	-2.29933	28.5279
0.590656	30.9731	-0.90969	27.473		-3.30493	29.1491	-2.29866	28.5291
0.591322	30.9728	-0.90902	27.4724		-3.30426	29.1474	-2.29799	28.5292
0.591989	30.9716	-0.90835	27.4722		-3.30359	29.1454	-2.29733	28.5275
0.592655	30.9688	-0.90769	27.472		-3.30293	29.1438	-2.29666	28.5275
0.593321	30.9673	-0.90702	27.4728		-3.30226	29.1431	-2.29599	28.5277
0.593988	30.9666	-0.90635	27.4724		-3.30159	29.1424	-2.29533	28.5291
0.594654	30.9668	-0.90569	27.4714		-3.30093	29.1415	-2.29466	28.5295
0.595321	30.9687	-0.90502	27.4721		-3.30026	29.1409	-2.29399	28.5304
0.595987	30.9687	-0.90436	27.4731		-3.29959	29.1401	-2.29333	28.5286
0.596654	30.9695	-0.90369	27.4733		-3.29893	29.1408	-2.29266	28.528
0.59732	30.9711	-0.90302	27.4722		-3.29826	29.1393	-2.292	28.5274
0.597987	30.9713	-0.90236	27.4715		-3.29759	29.1375	-2.29133	28.5278
0.598653	30.9707	-0.90169	27.4715		-3.29693	29.1352	-2.29066	28.5263
0.59932	30.9718	-0.90102	27.4734		-3.29626	29.131	-2.29	28.5257
0.599986	30.973	-0.90036	27.4726		-3.2956	29.1334	-2.28933	28.5268
0.600652	30.9718	-0.89969	27.4736		-3.29493	29.133	-2.28866	28.5275
0.601319	30.9701	-0.89902	27.475		-3.29426	29.1315	-2.288	28.5263
0.601985	30.9694	-0.89836	27.4763		-3.2936	29.1295	-2.28733	28.5279
0.602652	30.9659	-0.89769	27.4763		-3.29293	29.1289	-2.28666	28.5288
0.603318	30.9629	-0.89702	27.4771		-3.29226	29.1298	-2.286	28.5283
0.603985	30.9631	-0.89636	27.4776		-3.2916	29.129	-2.28533	28.5284
0.604651	30.963	-0.89569	27.4769		-3.29093	29.1263	-2.28466	28.5266
0.605318	30.9603	-0.89503	27.4762		-3.29026	29.1265	-2.284	28.5249
0.605984	30.9586	-0.89436	27.4768		-3.2896	29.1305	-2.28333	28.5228
0.60665	30.9584	-0.89369	27.4765		-3.28893	29.1316	-2.28266	28.5227
0.607317	30.9583	-0.89303	27.4742		-3.28826	29.1337	-2.282	28.5222
0.607983	30.9566	-0.89236	27.4733		-3.2876	29.1331	-2.28133	28.5235
0.60865	30.9548	-0.89169	27.4741		-3.28693	29.1313	-2.28067	28.5232
0.609316	30.9531	-0.89103	27.4738		-3.28626	29.1318	-2.28	28.5229
0.609983	30.9544	-0.89036	27.4716		-3.2856	29.1337	-2.27933	28.5227
0.610649	30.9574	-0.88969	27.4729		-3.28493	29.1333	-2.27867	28.5204
0.611316	30.959	-0.88903	27.4741		-3.28427	29.1322	-2.278	28.5206
0.611982	30.9593	-0.88836	27.476		-3.2836	29.1329	-2.27733	28.5192
0.612649	30.9605	-0.8877	27.4763		-3.28293	29.1342	-2.27667	28.5187
0.613315	30.9626	-0.88703	27.4795		-3.28227	29.1349	-2.276	28.5209
0.613981	30.9668	-0.88636	27.48		-3.2816	29.1336	-2.27533	28.5227
0.614648	30.9692	-0.8857	27.4806		-3.28093	29.1323	-2.27467	28.5234
0.615314	30.9691	-0.88503	27.4816		-3.28027	29.1295	-2.274	28.5266
0.615981	30.9686	-0.88436	27.482		-3.2796	29.1297	-2.27333	28.5275
0.616647	30.9692	-0.8837	27.4811		-3.27893	29.1309	-2.27267	28.5285
0.617314	30.9717	-0.88303	27.4788		-3.27827	29.1333	-2.272	28.5277
0.61798	30.975	-0.88236	27.4797		-3.2776	29.1292	-2.27133	28.5272
0.618647	30.9767	-0.8817	27.4805		-3.27693	29.1286	-2.27067	28.529
0.619313	30.9767	-0.88103	27.4802		-3.27627	29.1292	-2.27	28.5299
0.61998	30.9797	-0.88036	27.4782		-3.2756	29.1315	-2.26933	28.5307
0.620646	30.9837	-0.8797	27.4764		-3.27493	29.1313	-2.26867	28.5325
0.621312	30.9881	-0.87903	27.4736		-3.27427	29.132	-2.268	28.5337
0.621979	30.9908	-0.87837	27.4716		-3.2736	29.1317	-2.26734	28.5343
0.622645	30.995	-0.8777	27.4698		-3.27293	29.132	-2.26667	28.5368
0.623312	31.0013	-0.87703	27.4694		-3.27227	29.1298	-2.266	28.5368
0.623978	31.0115	-0.87637	27.4682		-3.2716	29.1307	-2.26534	28.5366
0.624645	31.0233	-0.8757	27.4681		-3.27094	29.1296	-2.26467	28.5337
0.625311	31.0351	-0.87503	27.4677		-3.27027	29.1263	-2.264	28.5339
0.625978	31.0475	-0.87437	27.4679		-3.2696	29.1281	-2.26334	28.5361
0.626644	31.0605	-0.8737	27.4682		-3.26894	29.1297	-2.26267	28.5358
0.627311	31.0748	-0.87303	27.4686		-3.26827	29.1299	-2.262	28.5363
0.627977	31.0895	-0.87237	27.4689		-3.2676	29.1279	-2.26134	28.5355
0.628643	31.1046	-0.8717	27.47		-3.26694	29.1273	-2.26067	28.5333
0.62931	31.1196	-0.87103	27.4733		-3.26627	29.1275	-2.26	28.5322
0.629976	31.1362	-0.87037	27.4745		-3.2656	29.125	-2.25934	28.5332
0.630643	31.1537	-0.8697	27.4747		-3.26494	29.1247	-2.25867	28.53
0.631309	31.1695	-0.86904	27.4756		-3.26427	29.1263	-2.258	28.5302
0.631976	31.1839	-0.86837	27.4765		-3.2636	29.1268	-2.25734	28.5305
0.632642	31.1999	-0.8677	27.4769		-3.26294	29.1276	-2.25667	28.5311
0.633309	31.2151	-0.86704	27.4772		-3.26227	29.1291	-2.25601	28.5307
0.633975	31.2305	-0.86637	27.4776		-3.2616	29.1279	-2.25534	28.5321
0.634641	31.2455	-0.8657	27.4769		-3.26094	29.1242	-2.25467	28.5301
0.635308	31.2634	-0.86504	27.4763		-3.26027	29.1235	-2.25401	28.5305
0.635974	31.2793	-0.86437	27.4749		-3.25961	29.1223	-2.25334	28.5299
0.636641	31.2925	-0.8637	27.474		-3.25894	29.1208	-2.25267	28.5326
0.637307	31.3067	-0.86304	27.4704		-3.25827	29.1185	-2.25201	28.533
0.637974	31.3202	-0.86237	27.4703		-3.25761	29.1172	-2.25134	28.5342
0.63864	31.3329	-0.8617	27.4696		-3.25694	29.117	-2.25067	28.5346
0.639307	31.3459	-0.86104	27.4731		-3.25627	29.1165	-2.25001	28.5359
0.639973	31.3589	-0.86037	27.4724		-3.25561	29.114	-2.24934	28.5359
0.64064	31.3699	-0.85971	27.4722		-3.25494	29.1125	-2.24867	28.5368
0.641306	31.3796	-0.85904	27.4736		-3.25427	29.1147	-2.24801	28.5379
0.641972	31.3895	-0.85837	27.4728		-3.25361	29.1168	-2.24734	28.5384
0.642639	31.397	-0.85771	27.4713		-3.25294	29.1178	-2.24667	28.5377
0.643305	31.4026	-0.85704	27.4719		-3.25227	29.119	-2.24601	28.5351
0.643972	31.4072	-0.85637	27.4744		-3.25161	29.1184	-2.24534	28.5327
0.644638	31.4119	-0.85571	27.4735		-3.25094	29.1208	-2.24467	28.5341
0.645305	31.418	-0.85504	27.4732		-3.25027	29.1226	-2.24401	28.5334
0.645971	31.422	-0.85437	27.4749		-3.24961	29.1238	-2.24334	28.5318
0.646638	31.4257	-0.85371	27.4766		-3.24894	29.1236	-2.24268	28.5309
0.647304	31.4299	-0.85304	27.4742		-3.24828	29.124	-2.24201	28.5302
0.647971	31.4335	-0.85237	27.4729		-3.24761	29.123	-2.24134	28.5283
0.648637	31.4345	-0.85171	27.4738		-3.24694	29.1221	-2.24068	28.5277
0.649303	31.4323	-0.85104	27.4719		-3.24628	29.1197	-2.24001	28.5283
0.64997	31.4296	-0.85038	27.4712		-3.24561	29.1183	-2.23934	28.5276
0.650636	31.43	-0.84971	27.4717		-3.24494	29.1142	-2.23868	28.5268
0.651303	31.4316	-0.84904	27.4719		-3.24428	29.1117	-2.23801	28.5276
0.651969	31.434	-0.84838	27.4711		-3.24361	29.1107	-2.23734	28.5297
0.652636	31.4346	-0.84771	27.4722		-3.24294	29.1088	-2.23668	28.5295
0.653302	31.4335	-0.84704	27.4733		-3.24228	29.1078	-2.23601	28.5296
0.653969	31.4315	-0.84638	27.4729		-3.24161	29.1033	-2.23534	28.5309
0.654635	31.4279	-0.84571	27.4707		-3.24094	29.1021	-2.23468	28.5315
0.655302	31.4228	-0.84504	27.4711		-3.24028	29.101	-2.23401	28.533
0.655968	31.4178	-0.84438	27.4705		-3.23961	29.1012	-2.23334	28.533
0.656634	31.4134	-0.84371	27.4692		-3.23894	29.1011	-2.23268	28.535
0.657301	31.4134	-0.84304	27.4705		-3.23828	29.1006	-2.23201	28.5364
0.657967	31.4127	-0.84238	27.4721		-3.23761	29.1007	-2.23135	28.5373
0.658634	31.4077	-0.84171	27.4739		-3.23694	29.1013	-2.23068	28.5365
0.6593	31.4035	-0.84105	27.4752		-3.23628	29.1026	-2.23001	28.5362
0.659967	31.4015	-0.84038	27.4736		-3.23561	29.1065	-2.22935	28.5377
0.660633	31.3989	-0.83971	27.473		-3.23495	29.108	-2.22868	28.5393
0.6613	31.3956	-0.83905	27.4721		-3.23428	29.1079	-2.22801	28.5399
0.661966	31.3913	-0.83838	27.4726		-3.23361	29.1092	-2.22735	28.538
0.662633	31.3875	-0.83771	27.475		-3.23295	29.1109	-2.22668	28.5381
0.663299	31.3841	-0.83705	27.4764		-3.23228	29.1133	-2.22601	28.5382
0.663965	31.3808	-0.83638	27.4762		-3.23161	29.1145	-2.22535	28.5377
0.664632	31.3762	-0.83571	27.4745		-3.23095	29.1154	-2.22468	28.5375
0.665298	31.373	-0.83505	27.4732		-3.23028	29.1163	-2.22401	28.5369
0.665965	31.3707	-0.83438	27.4723		-3.22961	29.1164	-2.22335	28.5366
0.666631	31.3675	-0.83371	27.4724		-3.22895	29.1181	-2.22268	28.5383
0.667298	31.3642	-0.83305	27.4733		-3.22828	29.1183	-2.22201	28.5412
0.667964	31.3586	-0.83238	27.4726		-3.22761	29.1177	-2.22135	28.539
0.668631	31.3543	-0.83172	27.471		-3.22695	29.1147	-2.22068	28.5369
0.669297	31.3496	-0.83105	27.4695		-3.22628	29.116	-2.22002	28.5381
0.669963	31.3465	-0.83038	27.467		-3.22561	29.1163	-2.21935	28.537
0.67063	31.3449	-0.82972	27.4667		-3.22495	29.116	-2.21868	28.5388
0.671296	31.3426	-0.82905	27.4635		-3.22428	29.1158	-2.21802	28.5397
0.671963	31.3388	-0.82838	27.46		-3.22362	29.1174	-2.21735	28.5379
0.672629	31.3351	-0.82772	27.4595		-3.22295	29.1158	-2.21668	28.5353
0.673296	31.3313	-0.82705	27.4593		-3.22228	29.1132	-2.21602	28.5364
0.673962	31.3264	-0.82638	27.4587		-3.22162	29.1135	-2.21535	28.5358
0.674629	31.3244	-0.82572	27.4569		-3.22095	29.1122	-2.21468	28.5339
0.675295	31.3228	-0.82505	27.4564		-3.22028	29.113	-2.21402	28.5329
0.675962	31.3206	-0.82438	27.4569		-3.21962	29.1134	-2.21335	28.5356
0.676628	31.3201	-0.82372	27.4554		-3.21895	29.1116	-2.21268	28.5371
0.677294	31.3188	-0.82305	27.4552		-3.21828	29.1107	-2.21202	28.5361
0.677961	31.317	-0.82239	27.4562		-3.21762	29.1096	-2.21135	28.5359
0.678627	31.3169	-0.82172	27.4562		-3.21695	29.1056	-2.21068	28.5361
0.679294	31.3144	-0.82105	27.4566		-3.21628	29.104	-2.21002	28.5362
0.67996	31.3111	-0.82039	27.4598		-3.21562	29.1024	-2.20935	28.5373
0.680627	31.3096	-0.81972	27.4649		-3.21495	29.1024	-2.20868	28.5386
0.681293	31.3101	-0.81905	27.4653		-3.21428	29.1021	-2.20802	28.537
0.68196	31.3111	-0.81839	27.4646		-3.21362	29.1003	-2.20735	28.5353
0.682626	31.3094	-0.81772	27.4642		-3.21295	29.1006	-2.20669	28.5341
0.683293	31.3071	-0.81705	27.4641		-3.21229	29.1013	-2.20602	28.5349
0.683959	31.3042	-0.81639	27.4642		-3.21162	29.1025	-2.20535	28.5353
0.684625	31.3011	-0.81572	27.4643		-3.21095	29.1016	-2.20469	28.5348
0.685292	31.298	-0.81506	27.4638		-3.21029	29.1016	-2.20402	28.536
0.685958	31.2943	-0.81439	27.4644		-3.20962	29.1012	-2.20335	28.5378
0.686625	31.2915	-0.81372	27.4657		-3.20895	29.1036	-2.20269	28.5385
0.687291	31.2882	-0.81306	27.4675		-3.20829	29.1052	-2.20202	28.5369
0.687958	31.2858	-0.81239	27.4668		-3.20762	29.1065	-2.20135	28.5375
0.688624	31.2857	-0.81172	27.4656		-3.20695	29.1073	-2.20069	28.5402
0.689291	31.2819	-0.81106	27.4657		-3.20629	29.1084	-2.20002	28.541
0.689957	31.2779	-0.81039	27.467		-3.20562	29.1102	-2.19935	28.5419
0.690623	31.2757	-0.80972	27.4685		-3.20495	29.1119	-2.19869	28.5431
0.69129	31.2716	-0.80906	27.4696		-3.20429	29.111	-2.19802	28.5415
0.691956	31.27	-0.80839	27.469		-3.20362	29.1084	-2.19735	28.5391
0.692623	31.2706	-0.80772	27.4697		-3.20295	29.1092	-2.19669	28.5396
0.693289	31.2701	-0.80706	27.4703		-3.20229	29.1108	-2.19602	28.5394
0.693956	31.2667	-0.80639	27.469		-3.20162	29.1121	-2.19535	28.5385
0.694622	31.2647	-0.80573	27.4673		-3.20095	29.1131	-2.19469	28.5368
0.695289	31.2614	-0.80506	27.465		-3.20029	29.1136	-2.19402	28.537
0.695955	31.2593	-0.80439	27.4628		-3.19962	29.1122	-2.19336	28.5376
0.696622	31.2567	-0.80373	27.4615		-3.19896	29.1116	-2.19269	28.5364
0.697288	31.2558	-0.80306	27.4627		-3.19829	29.1111	-2.19202	28.5356
0.697954	31.2553	-0.80239	27.4645		-3.19762	29.1104	-2.19136	28.5346
0.698621	31.2554	-0.80173	27.4638		-3.19696	29.1098	-2.19069	28.5372
0.699287	31.2563	-0.80106	27.464		-3.19629	29.1087	-2.19002	28.5409
0.699954	31.2537	-0.80039	27.4641		-3.19562	29.1055	-2.18936	28.5417
0.70062	31.2529	-0.79973	27.4635		-3.19496	29.103	-2.18869	28.5422
0.701287	31.2529	-0.79906	27.4612		-3.19429	29.1024	-2.18802	28.5419
0.701953	31.2521	-0.79839	27.4607		-3.19362	29.1043	-2.18736	28.5414
0.70262	31.252	-0.79773	27.4618		-3.19296	29.1042	-2.18669	28.544
0.703286	31.2507	-0.79706	27.463		-3.19229	29.1032	-2.18602	28.5447
0.703953	31.2495	-0.7964	27.4667		-3.19162	29.1011	-2.18536	28.5439
0.704619	31.2493	-0.79573	27.4664		-3.19096	29.0995	-2.18469	28.5444
0.705285	31.2488	-0.79506	27.465		-3.19029	29.0987	-2.18402	28.5434
0.705952	31.2461	-0.7944	27.4631		-3.18962	29.1012	-2.18336	28.5443
0.706618	31.2423	-0.79373	27.4621		-3.18896	29.1019	-2.18269	28.5433
0.707285	31.2388	-0.79306	27.4623		-3.18829	29.1012	-2.18203	28.5422
0.707951	31.2376	-0.7924	27.4616		-3.18763	29.1042	-2.18136	28.5433
0.708618	31.2358	-0.79173	27.4643		-3.18696	29.106	-2.18069	28.5433
0.709284	31.2325	-0.79106	27.4653		-3.18629	29.1072	-2.18003	28.5428
0.709951	31.2279	-0.7904	27.4645		-3.18563	29.1068	-2.17936	28.5431
0.710617	31.2231	-0.78973	27.4644		-3.18496	29.1072	-2.17869	28.543
0.711284	31.22	-0.78906	27.4646		-3.18429	29.107	-2.17803	28.5401
0.71195	31.2166	-0.7884	27.4644		-3.18363	29.1057	-2.17736	28.5382
0.712616	31.212	-0.78773	27.4643		-3.18296	29.1071	-2.17669	28.5387
0.713283	31.2092	-0.78707	27.4653		-3.18229	29.1059	-2.17603	28.5394
0.713949	31.2066	-0.7864	27.4667		-3.18163	29.1031	-2.17536	28.539
0.714616	31.2049	-0.78573	27.4672		-3.18096	29.1022	-2.17469	28.5372
0.715282	31.2046	-0.78507	27.467		-3.18029	29.1013	-2.17403	28.5366
0.715949	31.2023	-0.7844	27.4664		-3.17963	29.1012	-2.17336	28.536
0.716615	31.2001	-0.78373	27.4653		-3.17896	29.0991	-2.17269	28.5347
0.717282	31.1991	-0.78307	27.4646		-3.17829	29.0981	-2.17203	28.5352
0.717948	31.1983	-0.7824	27.4655		-3.17763	29.0977	-2.17136	28.534
0.718615	31.1991	-0.78173	27.4684		-3.17696	29.0993	-2.17069	28.5339
0.719281	31.199	-0.78107	27.4702		-3.17629	29.0986	-2.17003	28.5361
0.719947	31.1991	-0.7804	27.4713		-3.17563	29.0998	-2.16936	28.5393
0.720614	31.1986	-0.77973	27.4704		-3.17496	29.0998	-2.1687	28.5391
0.72128	31.1974	-0.77907	27.4685		-3.1743	29.0994	-2.16803	28.5373
0.721947	31.1953	-0.7784	27.4678		-3.17363	29.1001	-2.16736	28.5369
0.722613	31.1942	-0.77774	27.4677		-3.17296	29.101	-2.1667	28.5395
0.72328	31.194	-0.77707	27.4672		-3.1723	29.0986	-2.16603	28.5383
0.723946	31.1917	-0.7764	27.4676		-3.17163	29.0985	-2.16536	28.5394
0.724613	31.1882	-0.77574	27.469		-3.17096	29.1003	-2.1647	28.5407
0.725279	31.1851	-0.77507	27.4698		-3.1703	29.1023	-2.16403	28.541
0.725946	31.184	-0.7744	27.47		-3.16963	29.1022	-2.16336	28.5417
0.726612	31.1841	-0.77374	27.4704		-3.16896	29.0991	-2.1627	28.5409
0.727278	31.1834	-0.77307	27.4704		-3.1683	29.0978	-2.16203	28.542
0.727945	31.1803	-0.7724	27.4683		-3.16763	29.0949	-2.16136	28.5423
0.728611	31.1787	-0.77174	27.4662		-3.16696	29.0936	-2.1607	28.543
0.729278	31.1781	-0.77107	27.4662		-3.1663	29.0931	-2.16003	28.5439
0.729944	31.177	-0.7704	27.4657		-3.16563	29.0935	-2.15936	28.5457
0.730611	31.1753	-0.76974	27.4673		-3.16496	29.0926	-2.1587	28.5445
0.731277	31.1747	-0.76907	27.4674		-3.1643	29.0937	-2.15803	28.5434
0.731944	31.1708	-0.76841	27.4667		-3.16363	29.0933	-2.15737	28.5443
0.73261	31.1702	-0.76774	27.4657		-3.16297	29.0944	-2.1567	28.5446
0.733276	31.1694	-0.76707	27.4633		-3.1623	29.0933	-2.15603	28.5465
0.733943	31.1673	-0.76641	27.4615		-3.16163	29.0934	-2.15537	28.5462
0.734609	31.166	-0.76574	27.4595		-3.16097	29.0957	-2.1547	28.5464
0.735276	31.165	-0.76507	27.4569		-3.1603	29.0967	-2.15403	28.5453
0.735942	31.163	-0.76441	27.4574		-3.15963	29.0977	-2.15337	28.5433
0.736609	31.1612	-0.76374	27.4574		-3.15897	29.0963	-2.1527	28.5427
0.737275	31.1592	-0.76307	27.4571		-3.1583	29.0955	-2.15203	28.5423
0.737942	31.157	-0.76241	27.4579		-3.15763	29.0931	-2.15137	28.5434
0.738608	31.1547	-0.76174	27.4568		-3.15697	29.09	-2.1507	28.5444
0.739275	31.1523	-0.76107	27.4528		-3.1563	29.0908	-2.15003	28.5459
0.739941	31.1519	-0.76041	27.4513		-3.15563	29.0916	-2.14937	28.5477
0.740607	31.152	-0.75974	27.4529		-3.15497	29.0906	-2.1487	28.5467
0.741274	31.1526	-0.75908	27.4538		-3.1543	29.0903	-2.14803	28.5434
0.74194	31.1525	-0.75841	27.4532		-3.15363	29.0895	-2.14737	28.5447
0.742607	31.1519	-0.75774	27.4549		-3.15297	29.0859	-2.1467	28.5461
0.743273	31.1486	-0.75708	27.4566		-3.1523	29.0844	-2.14603	28.5475
0.74394	31.1474	-0.75641	27.4563		-3.15164	29.0842	-2.14537	28.5499
0.744606	31.1479	-0.75574	27.4551		-3.15097	29.0866	-2.1447	28.552
0.745273	31.1466	-0.75508	27.4544		-3.1503	29.0892	-2.14404	28.551
0.745939	31.1458	-0.75441	27.4536		-3.14964	29.092	-2.14337	28.548
0.746606	31.147	-0.75374	27.454		-3.14897	29.0942	-2.1427	28.544
0.747272	31.1455	-0.75308	27.4568		-3.1483	29.0953	-2.14204	28.5422
0.747938	31.1416	-0.75241	27.4593		-3.14764	29.0963	-2.14137	28.5408
0.748605	31.1394	-0.75174	27.4596		-3.14697	29.0951	-2.1407	28.5404
0.749271	31.1366	-0.75108	27.4575		-3.1463	29.0949	-2.14004	28.5417
0.749938	31.1342	-0.75041	27.4571		-3.14564	29.0951	-2.13937	28.543
0.750604	31.1329	-0.74975	27.4574		-3.14497	29.0933	-2.1387	28.5412
0.751271	31.1317	-0.74908	27.4572		-3.1443	29.0936	-2.13804	28.5396
0.751937	31.1304	-0.74841	27.4575		-3.14364	29.0942	-2.13737	28.5389
0.752604	31.1301	-0.74775	27.457		-3.14297	29.0933	-2.1367	28.5377
0.75327	31.1288	-0.74708	27.4574		-3.1423	29.0932	-2.13604	28.5382
0.753936	31.1276	-0.74641	27.4578		-3.14164	29.0925	-2.13537	28.5395
0.754603	31.1261	-0.74575	27.4581		-3.14097	29.0921	-2.1347	28.5401
0.755269	31.124	-0.74508	27.458		-3.14031	29.0927	-2.13404	28.542
0.755936	31.1252	-0.74441	27.4563		-3.13964	29.0914	-2.13337	28.5412
0.756602	31.1256	-0.74375	27.4555		-3.13897	29.0908	-2.13271	28.5409
0.757269	31.1258	-0.74308	27.4563		-3.13831	29.0914	-2.13204	28.5412
0.757935	31.1266	-0.74241	27.4584		-3.13764	29.0921	-2.13137	28.5418
0.758602	31.1262	-0.74175	27.4583		-3.13697	29.0938	-2.13071	28.5426
0.759268	31.1283	-0.74108	27.4583		-3.13631	29.0939	-2.13004	28.5403
0.759935	31.1276	-0.74042	27.4582		-3.13564	29.0955	-2.12937	28.5389
0.760601	31.1255	-0.73975	27.4584		-3.13497	29.0952	-2.12871	28.5384
0.761267	31.1243	-0.73908	27.4571		-3.13431	29.0948	-2.12804	28.5382
0.761934	31.1238	-0.73842	27.4573		-3.13364	29.0945	-2.12737	28.5378
0.7626	31.1231	-0.73775	27.4579		-3.13297	29.0949	-2.12671	28.5361
0.763267	31.1207	-0.73708	27.4581		-3.13231	29.0947	-2.12604	28.5361
0.763933	31.1199	-0.73642	27.4575		-3.13164	29.0926	-2.12537	28.5374
0.7646	31.1198	-0.73575	27.4563		-3.13097	29.0896	-2.12471	28.5381
0.765266	31.1183	-0.73508	27.4551		-3.13031	29.0889	-2.12404	28.5383
0.765933	31.1159	-0.73442	27.4539		-3.12964	29.0887	-2.12337	28.5393
0.766599	31.1141	-0.73375	27.4533		-3.12897	29.0866	-2.12271	28.5397
0.767265	31.1113	-0.73309	27.4531		-3.12831	29.0857	-2.12204	28.5406
0.767932	31.109	-0.73242	27.4516		-3.12764	29.0829	-2.12137	28.5415
0.768598	31.1083	-0.73175	27.45		-3.12698	29.0812	-2.12071	28.5421
0.769265	31.1075	-0.73109	27.4502		-3.12631	29.0816	-2.12004	28.544
0.769931	31.1074	-0.73042	27.4504		-3.12564	29.0834	-2.11938	28.5433
0.770598	31.1062	-0.72975	27.4522		-3.12498	29.0839	-2.11871	28.5458
0.771264	31.1044	-0.72909	27.4548		-3.12431	29.0826	-2.11804	28.5463
0.771931	31.102	-0.72842	27.455		-3.12364	29.0843	-2.11738	28.5457
0.772597	31.0993	-0.72775	27.4555		-3.12298	29.0858	-2.11671	28.5463
0.773264	31.0998	-0.72709	27.4579		-3.12231	29.086	-2.11604	28.5456
0.77393	31.0974	-0.72642	27.4598		-3.12164	29.0856	-2.11538	28.5399
0.774597	31.0964	-0.72575	27.4616		-3.12098	29.0861	-2.11471	28.5359
0.775263	31.0946	-0.72509	27.4604		-3.12031	29.0853	-2.11404	28.533
0.775929	31.0922	-0.72442	27.4578		-3.11964	29.0859	-2.11338	28.5311
0.776596	31.0903	-0.72376	27.4591		-3.11898	29.0909	-2.11271	28.5277
0.777262	31.0911	-0.72309	27.4614		-3.11831	29.0896	-2.11204	28.5255
0.777929	31.0897	-0.72242	27.4616		-3.11764	29.0868	-2.11138	28.5213
0.778595	31.0886	-0.72176	27.4606		-3.11698	29.0868	-2.11071	28.5187
0.779262	31.0892	-0.72109	27.4597		-3.11631	29.0882	-2.11004	28.5165
0.779928	31.0895	-0.72042	27.4586		-3.11564	29.0872	-2.10938	28.5175
0.780595	31.0912	-0.71976	27.458		-3.11498	29.0859	-2.10871	28.5171
0.781261	31.0931	-0.71909	27.4568		-3.11431	29.0869	-2.10805	28.5151
0.781928	31.0928	-0.71842	27.457		-3.11365	29.0865	-2.10738	28.5141
0.782594	31.0923	-0.71776	27.4576		-3.11298	29.0855	-2.10671	28.5165
0.78326	31.0934	-0.71709	27.4566		-3.11231	29.0863	-2.10605	28.5169
0.783927	31.0953	-0.71642	27.4577		-3.11165	29.0851	-2.10538	28.516
0.784593	31.0952	-0.71576	27.4597		-3.11098	29.084	-2.10471	28.5195
0.78526	31.0955	-0.71509	27.4607		-3.11031	29.0835	-2.10405	28.5208
0.785926	31.0961	-0.71443	27.4608		-3.10965	29.0847	-2.10338	28.5205
0.786593	31.0981	-0.71376	27.462		-3.10898	29.0855	-2.10271	28.5222
0.787259	31.1	-0.71309	27.4631		-3.10831	29.0829	-2.10205	28.523
0.787926	31.101	-0.71243	27.4642		-3.10765	29.0824	-2.10138	28.5221
0.788592	31.0993	-0.71176	27.4653		-3.10698	29.0849	-2.10071	28.5205
0.789259	31.0978	-0.71109	27.4646		-3.10631	29.0855	-2.10005	28.5202
0.789925	31.0957	-0.71043	27.4636		-3.10565	29.087	-2.09938	28.5213
0.790591	31.0948	-0.70976	27.4634		-3.10498	29.0893	-2.09871	28.5236
0.791258	31.0937	-0.70909	27.4627		-3.10431	29.0893	-2.09805	28.5246
0.791924	31.0953	-0.70843	27.4614		-3.10365	29.0881	-2.09738	28.5247
0.792591	31.0956	-0.70776	27.4602		-3.10298	29.0875	-2.09671	28.5237
0.793257	31.0963	-0.70709	27.4598		-3.10232	29.0872	-2.09605	28.5253
0.793924	31.094	-0.70643	27.4607		-3.10165	29.0838	-2.09538	28.5263
0.79459	31.0915	-0.70576	27.4607		-3.10098	29.081	-2.09472	28.5273
0.795257	31.0895	-0.7051	27.4604		-3.10032	29.083	-2.09405	28.5282
0.795923	31.0886	-0.70443	27.461		-3.09965	29.0843	-2.09338	28.5268
0.796589	31.0885	-0.70376	27.4617		-3.09898	29.0832	-2.09272	28.5264
0.797256	31.0881	-0.7031	27.4627		-3.09832	29.0821	-2.09205	28.5268
0.797922	31.0868	-0.70243	27.4633		-3.09765	29.081	-2.09138	28.5277
0.798589	31.0856	-0.70176	27.4623		-3.09698	29.0786	-2.09072	28.5263
0.799255	31.0847	-0.7011	27.4621		-3.09632	29.0776	-2.09005	28.5252
0.799922	31.0837	-0.70043	27.465		-3.09565	29.0789	-2.08938	28.5265
0.800588	31.0812	-0.69976	27.4663		-3.09498	29.0785	-2.08872	28.5277
0.801255	31.0805	-0.6991	27.4659		-3.09432	29.0798	-2.08805	28.527
0.801921	31.0784	-0.69843	27.4648		-3.09365	29.0809	-2.08738	28.5266
0.802588	31.0744	-0.69776	27.4649		-3.09298	29.0805	-2.08672	28.5271
0.803254	31.0724	-0.6971	27.4658		-3.09232	29.08	-2.08605	28.5275
0.80392	31.0709	-0.69643	27.4657		-3.09165	29.0793	-2.08538	28.5281
0.804587	31.0691	-0.69577	27.466		-3.09099	29.0801	-2.08472	28.529
0.805253	31.0681	-0.6951	27.4662		-3.09032	29.0795	-2.08405	28.531
0.80592	31.0677	-0.69443	27.4643		-3.08965	29.0783	-2.08339	28.5323
0.806586	31.0677	-0.69377	27.464		-3.08899	29.078	-2.08272	28.534
0.807253	31.0658	-0.6931	27.464		-3.08832	29.079	-2.08205	28.5364
0.807919	31.0631	-0.69243	27.463		-3.08765	29.0783	-2.08139	28.5377
0.808586	31.0618	-0.69177	27.4615		-3.08699	29.0768	-2.08072	28.537
0.809252	31.0627	-0.6911	27.4621		-3.08632	29.077	-2.08005	28.5368
0.809919	31.0629	-0.69043	27.4607		-3.08565	29.0772	-2.07939	28.5375
0.810585	31.0629	-0.68977	27.4592		-3.08499	29.0774	-2.07872	28.5352
0.811251	31.0616	-0.6891	27.458		-3.08432	29.0788	-2.07805	28.5328
0.811918	31.0615	-0.68843	27.4556		-3.08365	29.0802	-2.07739	28.5297
0.812584	31.062	-0.68777	27.4529		-3.08299	29.0776	-2.07672	28.5269
0.813251	31.0624	-0.6871	27.4511		-3.08232	29.0742	-2.07605	28.5242
0.813917	31.0617	-0.68644	27.4517		-3.08165	29.0742	-2.07539	28.5229
0.814584	31.0611	-0.68577	27.4536		-3.08099	29.0749	-2.07472	28.5251
0.81525	31.0628	-0.6851	27.4547		-3.08032	29.074	-2.07405	28.5228
0.815917	31.0643	-0.68444	27.454		-3.07965	29.0742	-2.07339	28.5214
0.816583	31.0638	-0.68377	27.4553		-3.07899	29.0745	-2.07272	28.5192
0.817249	31.0645	-0.6831	27.4557		-3.07832	29.0763	-2.07205	28.518
0.817916	31.0645	-0.68244	27.4558		-3.07766	29.0774	-2.07139	28.5173
0.818582	31.0636	-0.68177	27.4557		-3.07699	29.0771	-2.07072	28.5177
0.819249	31.064	-0.6811	27.4565		-3.07632	29.0764	-2.07006	28.5204
0.819915	31.0639	-0.68044	27.4571		-3.07566	29.0758	-2.06939	28.521
0.820582	31.0623	-0.67977	27.4575		-3.07499	29.0762	-2.06872	28.5232
0.821248	31.0612	-0.6791	27.4586		-3.07432	29.0792	-2.06806	28.5256
0.821915	31.0594	-0.67844	27.4591		-3.07366	29.0798	-2.06739	28.5249
0.822581	31.0586	-0.67777	27.4575		-3.07299	29.0802	-2.06672	28.5245
0.823248	31.0567	-0.67711	27.4574		-3.07232	29.0809	-2.06606	28.523
0.823914	31.0543	-0.67644	27.4592		-3.07166	29.0816	-2.06539	28.5237
0.82458	31.0542	-0.67577	27.4608		-3.07099	29.0813	-2.06472	28.5262
0.825247	31.0532	-0.67511	27.4611		-3.07032	29.0799	-2.06406	28.5285
0.825913	31.0526	-0.67444	27.4609		-3.06966	29.0784	-2.06339	28.5298
0.82658	31.0512	-0.67377	27.4607		-3.06899	29.0783	-2.06272	28.5277
0.827246	31.0487	-0.67311	27.4607		-3.06832	29.078	-2.06206	28.526
0.827913	31.0504	-0.67244	27.4619		-3.06766	29.0768	-2.06139	28.5256
0.828579	31.0511	-0.67177	27.4621		-3.06699	29.0748	-2.06072	28.5244
0.829246	31.052	-0.67111	27.4628		-3.06633	29.0745	-2.06006	28.5264
0.829912	31.0539	-0.67044	27.4641		-3.06566	29.0742	-2.05939	28.5271
0.830579	31.0552	-0.66978	27.4656		-3.06499	29.0738	-2.05873	28.5258
0.831245	31.0551	-0.66911	27.4663		-3.06433	29.0748	-2.05806	28.5242
0.831912	31.0553	-0.66844	27.4657		-3.06366	29.0742	-2.05739	28.5261
0.832578	31.0552	-0.66778	27.4641		-3.06299	29.073	-2.05673	28.5229
0.833244	31.0533	-0.66711	27.4618		-3.06233	29.074	-2.05606	28.5209
0.833911	31.0525	-0.66644	27.4605		-3.06166	29.0761	-2.05539	28.5203
0.834577	31.0517	-0.66578	27.461		-3.06099	29.0766	-2.05473	28.5218
0.835244	31.0504	-0.66511	27.4621		-3.06033	29.0746	-2.05406	28.5249
0.83591	31.0507	-0.66444	27.4618		-3.05966	29.0745	-2.05339	28.526
0.836577	31.0511	-0.66378	27.4614		-3.05899	29.0767	-2.05273	28.5281
0.837243	31.053	-0.66311	27.4614		-3.05833	29.0782	-2.05206	28.5289
0.83791	31.0515	-0.66244	27.4606		-3.05766	29.0791	-2.05139	28.5275
0.838576	31.0486	-0.66178	27.4582		-3.05699	29.0786	-2.05073	28.5245
0.839242	31.0493	-0.66111	27.4558		-3.05633	29.0785	-2.05006	28.5233
0.839909	31.0488	-0.66045	27.4552		-3.05566	29.0777	-2.04939	28.5226
0.840575	31.047	-0.65978	27.455		-3.055	29.0763	-2.04873	28.5249
0.841242	31.0466	-0.65911	27.4551		-3.05433	29.0775	-2.04806	28.5276
0.841908	31.0445	-0.65845	27.4562		-3.05366	29.0761	-2.04739	28.5269
0.842575	31.0425	-0.65778	27.4561		-3.053	29.0729	-2.04673	28.5268
0.843241	31.0428	-0.65711	27.4551		-3.05233	29.0727	-2.04606	28.5267
0.843908	31.0396	-0.65645	27.4534		-3.05166	29.0741	-2.0454	28.5269
0.844574	31.0372	-0.65578	27.4526		-3.051	29.0744	-2.04473	28.5238
0.845241	31.0362	-0.65511	27.453		-3.05033	29.0748	-2.04406	28.5248
0.845907	31.0353	-0.65445	27.4542		-3.04966	29.074	-2.0434	28.525
0.846573	31.0352	-0.65378	27.4561		-3.049	29.0728	-2.04273	28.5266
0.84724	31.037	-0.65311	27.4569		-3.04833	29.0717	-2.04206	28.5291
0.847906	31.0343	-0.65245	27.4585		-3.04766	29.0722	-2.0414	28.5313
0.848573	31.0322	-0.65178	27.4596		-3.047	29.0737	-2.04073	28.5305
0.849239	31.0366	-0.65112	27.4606		-3.04633	29.0751	-2.04006	28.5297
0.849906	31.0381	-0.65045	27.4617		-3.04566	29.0758	-2.0394	28.5293
0.850572	31.0366	-0.64978	27.463		-3.045	29.0772	-2.03873	28.5301
0.851239	31.0375	-0.64912	27.4626		-3.04433	29.0802	-2.03806	28.5306
0.851905	31.0385	-0.64845	27.4625		-3.04366	29.0808	-2.0374	28.5292
0.852572	31.0379	-0.64778	27.4623		-3.043	29.0808	-2.03673	28.5281
0.853238	31.0376	-0.64712	27.462		-3.04233	29.0822	-2.03606	28.528
0.853904	31.0369	-0.64645	27.4611		-3.04167	29.0821	-2.0354	28.5275
0.854571	31.0367	-0.64578	27.4602		-3.041	29.0828	-2.03473	28.5273
0.855237	31.0371	-0.64512	27.4597		-3.04033	29.0842	-2.03407	28.5256
0.855904	31.0367	-0.64445	27.459		-3.03967	29.0851	-2.0334	28.5251
0.85657	31.0355	-0.64378	27.458		-3.039	29.0841	-2.03273	28.5252
0.857237	31.0323	-0.64312	27.4569		-3.03833	29.085	-2.03207	28.5237
0.857903	31.0283	-0.64245	27.4565		-3.03767	29.0853	-2.0314	28.5212
0.85857	31.0281	-0.64179	27.457		-3.037	29.0856	-2.03073	28.5193
0.859236	31.031	-0.64112	27.4575		-3.03633	29.0846	-2.03007	28.5183
0.859902	31.031	-0.64045	27.458		-3.03567	29.0847	-2.0294	28.5194
0.860569	31.0326	-0.63979	27.4596		-3.035	29.0835	-2.02873	28.5202
0.861235	31.0321	-0.63912	27.4595		-3.03433	29.0806	-2.02807	28.5195
0.861902	31.0328	-0.63845	27.4594		-3.03367	29.0772	-2.0274	28.5179
0.862568	31.0318	-0.63779	27.4596		-3.033	29.0753	-2.02673	28.5169
0.863235	31.0311	-0.63712	27.461		-3.03233	29.0744	-2.02607	28.5152
0.863901	31.0301	-0.63645	27.4619		-3.03167	29.0736	-2.0254	28.5138
0.864568	31.0289	-0.63579	27.4619		-3.031	29.0738	-2.02473	28.5131
0.865234	31.029	-0.63512	27.4602		-3.03034	29.0727	-2.02407	28.5137
0.865901	31.0308	-0.63445	27.4588		-3.02967	29.072	-2.0234	28.5142
0.866567	31.0314	-0.63379	27.4587		-3.029	29.0708	-2.02273	28.5146
0.867233	31.029	-0.63312	27.459		-3.02834	29.0711	-2.02207	28.517
0.8679	31.0264	-0.63246	27.4577		-3.02767	29.0686	-2.0214	28.5156
0.868566	31.0237	-0.63179	27.4571		-3.027	29.0677	-2.02074	28.5117
0.869233	31.0221	-0.63112	27.4577		-3.02634	29.0688	-2.02007	28.5123
0.869899	31.0216	-0.63046	27.46		-3.02567	29.0699	-2.0194	28.5134
0.870566	31.0211	-0.62979	27.4613		-3.025	29.0719	-2.01874	28.5117
0.871232	31.0176	-0.62912	27.4606		-3.02434	29.0725	-2.01807	28.512
0.871899	31.0138	-0.62846	27.4599		-3.02367	29.073	-2.0174	28.5166
0.872565	31.0126	-0.62779	27.4608		-3.023	29.0719	-2.01674	28.5185
0.873231	31.0125	-0.62712	27.4617		-3.02234	29.0715	-2.01607	28.5182
0.873898	31.0117	-0.62646	27.4632		-3.02167	29.0722	-2.0154	28.5212
0.874564	31.0091	-0.62579	27.4643		-3.021	29.0725	-2.01474	28.5211
0.875231	31.0089	-0.62512	27.4638		-3.02034	29.0728	-2.01407	28.5215
0.875897	31.0111	-0.62446	27.4638		-3.01967	29.0739	-2.0134	28.5204
0.876564	31.0127	-0.62379	27.4631		-3.01901	29.0757	-2.01274	28.5194
0.87723	31.0133	-0.62313	27.4621		-3.01834	29.0767	-2.01207	28.518
0.877897	31.0133	-0.62246	27.4616		-3.01767	29.0778	-2.0114	28.5159
0.878563	31.012	-0.62179	27.4616		-3.01701	29.079	-2.01074	28.5136
0.87923	31.013	-0.62113	27.462		-3.01634	29.0792	-2.01007	28.5138
0.879896	31.0141	-0.62046	27.4615		-3.01567	29.0784	-2.00941	28.5144
0.880562	31.0153	-0.61979	27.4596		-3.01501	29.0778	-2.00874	28.5143
0.881229	31.0139	-0.61913	27.4578		-3.01434	29.079	-2.00807	28.5139
0.881895	31.0114	-0.61846	27.4565		-3.01367	29.0787	-2.00741	28.5104
0.882562	31.0136	-0.61779	27.454		-3.01301	29.0767	-2.00674	28.5075
0.883228	31.013	-0.61713	27.4526		-3.01234	29.0742	-2.00607	28.5081
0.883895	31.0134	-0.61646	27.4533		-3.01167	29.0756	-2.00541	28.5068
0.884561	31.0123	-0.61579	27.456		-3.01101	29.0735	-2.00474	28.5075
0.885228	31.0135	-0.61513	27.4586		-3.01034	29.0737	-2.00407	28.51
0.885894	31.0122	-0.61446	27.4578		-3.00967	29.0729	-2.00341	28.51
0.886561	31.0133	-0.6138	27.4567		-3.00901	29.0721	-2.00274	28.5123
0.887227	31.014	-0.61313	27.4566		-3.00834	29.073	-2.00207	28.5141
0.887893	31.013	-0.61246	27.4563		-3.00767	29.0739	-2.00141	28.514
0.88856	31.0144	-0.6118	27.4566		-3.00701	29.0747	-2.00074	28.5136
0.889226	31.0162	-0.61113	27.4584		-3.00634	29.0734	-2.00007	28.5131
0.889893	31.018	-0.61046	27.4596		-3.00568	29.0721	-1.99941	28.5136
0.890559	31.0186	-0.6098	27.4613		-3.00501	29.0723	-1.99874	28.5138
0.891226	31.0203	-0.60913	27.4634		-3.00434	29.0733	-1.99807	28.5156
0.891892	31.0198	-0.60846	27.4647		-3.00368	29.0729	-1.99741	28.5144
0.892559	31.0201	-0.6078	27.4652		-3.00301	29.0719	-1.99674	28.514
0.893225	31.0202	-0.60713	27.4646		-3.00234	29.0725	-1.99608	28.5145
0.893892	31.0194	-0.60646	27.4632		-3.00168	29.0717	-1.99541	28.5145
0.894558	31.0199	-0.6058	27.4631		-3.00101	29.0699	-1.99474	28.5141
0.895225	31.0192	-0.60513	27.4624		-3.00034	29.0697	-1.99408	28.5125
0.895891	31.0176	-0.60447	27.4649		-2.99968	29.0679	-1.99341	28.5118
0.896557	31.0213	-0.6038	27.4654		-2.99901	29.0675	-1.99274	28.5126
0.897224	31.0203	-0.60313	27.4642		-2.99834	29.0682	-1.99208	28.5132
0.89789	31.0189	-0.60247	27.4639		-2.99768	29.0686	-1.99141	28.5151
0.898557	31.0184	-0.6018	27.4646		-2.99701	29.0682	-1.99074	28.5177
0.899223	31.0159	-0.60113	27.466		-2.99634	29.068	-1.99008	28.5195
0.89989	31.0157	-0.60047	27.4633		-2.99568	29.0669	-1.98941	28.5193
0.900556	31.0152	-0.5998	27.4606		-2.99501	29.0671	-1.98874	28.5208
0.901223	31.0152	-0.59913	27.4596		-2.99435	29.0674	-1.98808	28.5214
0.901889	31.0151	-0.59847	27.4586		-2.99368	29.0685	-1.98741	28.5215
0.902555	31.0121	-0.5978	27.4574		-2.99301	29.0685	-1.98674	28.5228
0.903222	31.0115	-0.59713	27.456		-2.99235	29.067	-1.98608	28.5243
0.903888	31.0097	-0.59647	27.4527		-2.99168	29.0644	-1.98541	28.5254
0.904555	31.0087	-0.5958	27.4491		-2.99101	29.0642	-1.98475	28.5248
0.905221	31.0081	-0.59514	27.4481		-2.99035	29.0637	-1.98408	28.5247
0.905888	31.0068	-0.59447	27.4474		-2.98968	29.0648	-1.98341	28.5258
0.906554	31.0061	-0.5938	27.4464		-2.98901	29.0658	-1.98275	28.5273
0.907221	31.0088	-0.59314	27.4467		-2.98835	29.0655	-1.98208	28.5281
0.907887	31.0084	-0.59247	27.4464		-2.98768	29.0652	-1.98141	28.5296
0.908554	31.0079	-0.5918	27.4472		-2.98701	29.0651	-1.98075	28.5318
0.90922	31.0057	-0.59114	27.4476		-2.98635	29.0654	-1.98008	28.5332
0.909886	31.0039	-0.59047	27.4487		-2.98568	29.065	-1.97941	28.534
0.910553	31.006	-0.5898	27.4488		-2.98501	29.0645	-1.97875	28.5334
0.911219	31.0083	-0.58914	27.4489		-2.98435	29.0652	-1.97808	28.5308
0.911886	31.0093	-0.58847	27.4516		-2.98368	29.0655	-1.97741	28.5307
0.912552	31.0077	-0.58781	27.4546		-2.98302	29.0673	-1.97675	28.5317
0.913219	31.0083	-0.58714	27.4563		-2.98235	29.0694	-1.97608	28.5306
0.913885	31.0076	-0.58647	27.4567		-2.98168	29.0696	-1.97541	28.528
0.914552	31.0096	-0.58581	27.4561		-2.98102	29.0714	-1.97475	28.5267
0.915218	31.01	-0.58514	27.455		-2.98035	29.0733	-1.97408	28.5262
0.915884	31.0086	-0.58447	27.4542		-2.97968	29.0746	-1.97341	28.5245
0.916551	31.0065	-0.58381	27.4526		-2.97902	29.0765	-1.97275	28.5216
0.917217	31.008	-0.58314	27.4514		-2.97835	29.0753	-1.97208	28.5178
0.917884	31.009	-0.58247	27.4523		-2.97768	29.0742	-1.97142	28.5145
0.91855	31.0057	-0.58181	27.4536		-2.97702	29.0733	-1.97075	28.5144
0.919217	31.0019	-0.58114	27.4544		-2.97635	29.0724	-1.97008	28.5164
0.919883	30.9995	-0.58047	27.4551		-2.97568	29.0733	-1.96942	28.5159
0.92055	31.0015	-0.57981	27.4564		-2.97502	29.0759	-1.96875	28.5137
0.921216	31.002	-0.57914	27.4548		-2.97435	29.0737	-1.96808	28.514
0.921883	31.0025	-0.57848	27.4537		-2.97368	29.0712	-1.96742	28.5144
0.922549	31.0038	-0.57781	27.4531		-2.97302	29.0705	-1.96675	28.5135
0.923215	31.0044	-0.57714	27.4525		-2.97235	29.0698	-1.96608	28.5111
0.923882	31.0057	-0.57648	27.4527		-2.97168	29.0664	-1.96542	28.508
0.924548	31.0088	-0.57581	27.4541		-2.97102	29.0642	-1.96475	28.508
0.925215	31.009	-0.57514	27.4558		-2.97035	29.0633	-1.96408	28.5095
0.925881	31.0067	-0.57448	27.4553		-2.96969	29.0623	-1.96342	28.5096
0.926548	31.0071	-0.57381	27.4537		-2.96902	29.0643	-1.96275	28.5102
0.927214	31.0072	-0.57314	27.4535		-2.96835	29.0653	-1.96208	28.5102
0.927881	31.0068	-0.57248	27.4529		-2.96769	29.0652	-1.96142	28.5093
0.928547	31.0104	-0.57181	27.4514		-2.96702	29.065	-1.96075	28.5083
0.929214	31.0115	-0.57114	27.4523		-2.96635	29.0649	-1.96009	28.508
0.92988	31.0114	-0.57048	27.4531		-2.96569	29.067	-1.95942	28.5084
0.930546	31.008	-0.56981	27.4526		-2.96502	29.0673	-1.95875	28.5075
0.931213	31.0047	-0.56915	27.4529		-2.96435	29.0681	-1.95809	28.5051
0.931879	31.005	-0.56848	27.4536		-2.96369	29.0697	-1.95742	28.5058
0.932546	31.0036	-0.56781	27.4551		-2.96302	29.071	-1.95675	28.5074
0.933212	31.0004	-0.56715	27.4555		-2.96235	29.0737	-1.95609	28.5071
0.933879	31.0013	-0.56648	27.4558		-2.96169	29.0751	-1.95542	28.5049
0.934545	31.0005	-0.56581	27.4568		-2.96102	29.0779	-1.95475	28.5028
0.935212	30.9997	-0.56515	27.4573		-2.96035	29.0782	-1.95409	28.5015
0.935878	31.0025	-0.56448	27.4574		-2.95969	29.0785	-1.95342	28.501
0.936544	31.0016	-0.56381	27.4573		-2.95902	29.0791	-1.95275	28.5012
0.937211	30.9976	-0.56315	27.4576		-2.95836	29.0778	-1.95209	28.5014
0.937877	30.9964	-0.56248	27.4576		-2.95769	29.0775	-1.95142	28.5
0.938544	30.9952	-0.56181	27.4589		-2.95702	29.076	-1.95075	28.4983
0.93921	30.9937	-0.56115	27.4595		-2.95636	29.0742	-1.95009	28.4983
0.939877	30.995	-0.56048	27.4585		-2.95569	29.0743	-1.94942	28.5
0.940543	30.9927	-0.55982	27.4555		-2.95502	29.0768	-1.94875	28.5002
0.94121	30.9923	-0.55915	27.4534		-2.95436	29.0761	-1.94809	28.5018
0.941876	30.9928	-0.55848	27.4533		-2.95369	29.0742	-1.94742	28.5045
0.942543	30.9934	-0.55782	27.4524		-2.95302	29.0715	-1.94676	28.5065
0.943209	30.9916	-0.55715	27.4529		-2.95236	29.0701	-1.94609	28.5081
0.943875	30.9922	-0.55648	27.4552		-2.95169	29.0704	-1.94542	28.5099
0.944542	30.9923	-0.55582	27.4554		-2.95102	29.0708	-1.94476	28.5107
0.945208	30.9929	-0.55515	27.4543		-2.95036	29.0694	-1.94409	28.5103
0.945875	30.9938	-0.55448	27.4545		-2.94969	29.0692	-1.94342	28.5101
0.946541	30.9941	-0.55382	27.4547		-2.94902	29.0692	-1.94276	28.5107
0.947208	30.994	-0.55315	27.4548		-2.94836	29.0693	-1.94209	28.5109
0.947874	30.9962	-0.55248	27.4557		-2.94769	29.0688	-1.94142	28.5088
0.948541	30.9944	-0.55182	27.4578		-2.94702	29.0667	-1.94076	28.5071
0.949207	30.9953	-0.55115	27.4591		-2.94636	29.0658	-1.94009	28.5044
0.949874	30.9964	-0.55049	27.459		-2.94569	29.0659	-1.93942	28.4994
0.95054	30.9957	-0.54982	27.4597		-2.94503	29.0653	-1.93876	28.4975
0.951207	30.9954	-0.54915	27.4599		-2.94436	29.0668	-1.93809	28.4978
0.951873	30.9962	-0.54849	27.458		-2.94369	29.0687	-1.93742	28.4977
0.952539	30.9965	-0.54782	27.4578		-2.94303	29.0681	-1.93676	28.4959
0.953206	30.9953	-0.54715	27.4591		-2.94236	29.067	-1.93609	28.4926
0.953872	30.9946	-0.54649	27.4594		-2.94169	29.0682	-1.93543	28.4918
0.954539	30.9951	-0.54582	27.4601		-2.94103	29.0704	-1.93476	28.4924
0.955205	30.9936	-0.54515	27.4608		-2.94036	29.0714	-1.93409	28.4935
0.955872	30.9945	-0.54449	27.4609		-2.93969	29.0724	-1.93343	28.4944
0.956538	30.9953	-0.54382	27.4615		-2.93903	29.0737	-1.93276	28.4956
0.957205	30.9954	-0.54315	27.4607		-2.93836	29.0737	-1.93209	28.4976
0.957871	30.9926	-0.54249	27.4605		-2.93769	29.073	-1.93143	28.5002
0.958538	30.9935	-0.54182	27.4611		-2.93703	29.0737	-1.93076	28.5012
0.959204	30.995	-0.54116	27.4608		-2.93636	29.0727	-1.93009	28.5012
0.95987	30.9952	-0.54049	27.4613		-2.93569	29.071	-1.92943	28.5006
0.960537	30.9941	-0.53982	27.4614		-2.93503	29.0708	-1.92876	28.4996
0.961203	30.9923	-0.53916	27.4612		-2.93436	29.0728	-1.92809	28.5004
0.96187	30.9927	-0.53849	27.4595		-2.9337	29.0722	-1.92743	28.5028
0.962536	30.9938	-0.53782	27.4575		-2.93303	29.071	-1.92676	28.5032
0.963203	30.9941	-0.53716	27.4572		-2.93236	29.0704	-1.92609	28.5013
0.963869	30.9921	-0.53649	27.4567		-2.9317	29.0707	-1.92543	28.4996
0.964536	30.9926	-0.53582	27.4573		-2.93103	29.0699	-1.92476	28.4988
0.965202	30.9935	-0.53516	27.4588		-2.93036	29.0697	-1.92409	28.4987
0.965868	30.9941	-0.53449	27.4599		-2.9297	29.0685	-1.92343	28.4982
0.966535	30.9945	-0.53382	27.4586		-2.92903	29.07	-1.92276	28.4976
0.967201	30.9926	-0.53316	27.458		-2.92836	29.0711	-1.9221	28.4973
0.967868	30.9927	-0.53249	27.4582		-2.9277	29.0731	-1.92143	28.4983
0.968534	30.9916	-0.53183	27.4583		-2.92703	29.0751	-1.92076	28.4985
0.969201	30.9902	-0.53116	27.4574		-2.92636	29.0737	-1.9201	28.4982
0.969867	30.9899	-0.53049	27.4588		-2.9257	29.0721	-1.91943	28.4988
0.970534	30.9873	-0.52983	27.4603		-2.92503	29.0713	-1.91876	28.4987
0.9712	30.9841	-0.52916	27.4599		-2.92436	29.0715	-1.9181	28.4992
0.971867	30.9814	-0.52849	27.4599		-2.9237	29.0727	-1.91743	28.4997
0.972533	30.9815	-0.52783	27.459		-2.92303	29.0724	-1.91676	28.501
0.973199	30.9798	-0.52716	27.4578		-2.92237	29.0743	-1.9161	28.5029
0.973866	30.9789	-0.52649	27.4555		-2.9217	29.0755	-1.91543	28.5016
0.974532	30.9766	-0.52583	27.455		-2.92103	29.0756	-1.91476	28.4997
0.975199	30.9748	-0.52516	27.4559		-2.92037	29.0742	-1.9141	28.501
0.975865	30.9748	-0.5245	27.4555		-2.9197	29.0737	-1.91343	28.5028
0.976532	30.9768	-0.52383	27.4549		-2.91903	29.0719	-1.91276	28.5035
0.977198	30.9764	-0.52316	27.4545		-2.91837	29.0717	-1.9121	28.5049
0.977865	30.9761	-0.5225	27.4554		-2.9177	29.0727	-1.91143	28.5063
0.978531	30.9767	-0.52183	27.4552		-2.91703	29.0728	-1.91077	28.5065
0.979197	30.976	-0.52116	27.4549		-2.91637	29.0726	-1.9101	28.5072
0.979864	30.9747	-0.5205	27.4551		-2.9157	29.0725	-1.90943	28.5066
0.98053	30.9748	-0.51983	27.456		-2.91503	29.0709	-1.90877	28.5057
0.981197	30.9759	-0.51916	27.4556		-2.91437	29.0704	-1.9081	28.5056
0.981863	30.975	-0.5185	27.4534		-2.9137	29.0721	-1.90743	28.5065
0.98253	30.9733	-0.51783	27.4532		-2.91303	29.075	-1.90677	28.509
0.983196	30.9737	-0.51716	27.4545		-2.91237	29.0758	-1.9061	28.5122
0.983863	30.9757	-0.5165	27.4543		-2.9117	29.0746	-1.90543	28.5127
0.984529	30.9769	-0.51583	27.4536		-2.91104	29.0737	-1.90477	28.5105
0.985196	30.9741	-0.51517	27.4541		-2.91037	29.0745	-1.9041	28.508
0.985862	30.9738	-0.5145	27.4536		-2.9097	29.075	-1.90343	28.5068
[truncated: 44,075 more rows]

## Sheet: Figure S4
panel a						panel b
						0	0	0	0		0	0	0
						1	11	9	6		1	2	2
						2	18	23	13		1	3	4
						4	46	31	58		3	5	6
						6	77	67	83		4	3	9
						10	89	92	95		8	6	13

## Sheet: Figure S5
panel a						panel b						panel c						panel d				panel e						panel f
500	2158	2133	2283	2255		2383	2378	2442	2410			513	521	601	601			-0.93826	0	-0.78934	34.2182	0.1	0.81	0.73	0.15	0.22		0	0.82	0.76	0.71
501	2354	2293	2473	2453		2598	2582	2665	2611			542	553	633	640			-0.93759	0	-0.78867	0	0.16	0.71	0.79	0.23	0.27		0.0015	0.71	0.66	0.57
502	2502	2450	2640	2604		2770	2748	2832	2790			579	579	675	675			-0.93693	0	-0.78801	0	0.13	0.88	0.64	0.19	0.17		0.0031	0.59	0.47	0.62
503	2670	2589	2818	2782		2918	2925	2999	2947			604	609	706	710			-0.93626	0	-0.78734	0							0.0062	0.39	0.44	0.32
504	2739	2696	2886	2855		3040	3023	3105	3080			623	624	731	725			-0.93559	0	-0.78667	0							0.0125	0.35	0.23	0.28
505	2878	2828	3048	3003		3182	3188	3242	3190			653	652	759	762			-0.93493	26.7572	-0.78601	25.5742							0.025	0.27	0.33	0.19
506	2983	2931	3165	3121		3291	3309	3380	3329			663	667	779	780			-0.93426	34.419	-0.78534	34.2418							0.05	0.16	0.21	0.11
507	3045	2983	3219	3173		3395	3369	3418	3403			671	688	798	803			-0.93359	34.4225	-0.78467	34.2438							0.1	0.1	0.07	0.06
508	3113	3063	3288	3255		3449	3432	3515	3464			691	701	810	807			-0.93293	34.4265	-0.78401	34.2444
509	3159	3137	3321	3307		3507	3538	3588	3552			709	712	823	815			-0.93226	34.4297	-0.78334	34.2493
510	3199	3123	3363	3314		3564	3559	3602	3541			712	716	831	830			-0.9316	34.4334	-0.78267	34.2593
511	3209	3178	3401	3346		3571	3560	3647	3565			711	720	829	829			-0.93093	34.4394	-0.78201	34.2622
512	3210	3118	3394	3338		3560	3558	3625	3573			714	711	823	833			-0.93026	34.4435	-0.78134	34.2641
513	3208	3140	3329	3321		3549	3535	3627	3565			705	713	827	824			-0.9296	34.4462	-0.78067	34.2649
514	3193	3139	3389	3315		3533	3515	3573	3543			699	710	822	820			-0.92893	34.45	-0.78001	34.2657
515	3139	3080	3310	3276		3468	3478	3533	3480			696	704	817	806			-0.92826	34.4545	-0.77934	34.265
516	3086	3027	3254	3193		3405	3416	3488	3431			681	691	792	795			-0.9276	34.4588	-0.77867	34.2656
517	3025	2967	3185	3158		3339	3354	3397	3366			672	677	787	774			-0.92693	34.4645	-0.77801	34.268
518	2947	2894	3089	3061		3237	3249	3330	3253			654	668	761	762			-0.92626	34.4657	-0.77734	34.2694
519	2830	2816	3005	2965		3128	3140	3215	3153			635	643	736	741			-0.9256	34.4656	-0.77668	34.2697
520	2750	2696	2885	2832		2990	3023	3082	3035			622	620	716	718			-0.92493	34.4658	-0.77601	34.2684
521	2669	2620	2791	2800		2906	2923	3030	2955			605	614	693	699			-0.92426	34.465	-0.77534	34.2642
522	2562	2496	2687	2664		2799	2802	2893	2828			580	590	673	682			-0.9236	34.465	-0.77468	34.2623
523	2430	2405	2592	2559		2675	2685	2744	2699			573	572	655	654			-0.92293	34.4616	-0.77401	34.2626
524	2392	2347	2520	2486		2606	2611	2682	2639			555	560	644	645			-0.92227	34.4604	-0.77334	34.2616
525	2251	2231	2381	2357		2468	2472	2541	2508			537	532	619	617			-0.9216	34.4597	-0.77268	34.2623
526	2164	2115	2279	2247		2348	2368	2432	2405			518	521	592	595			-0.92093	34.4597	-0.77201	34.2616
527	2068	2051	2197	2167		2251	2260	2320	2304			507	499	577	576			-0.92027	34.4572	-0.77134	34.26
528	2031	1994	2131	2103		2200	2213	2268	2238			495	494	561	565			-0.9196	34.457	-0.77068	34.261
529	1955	1907	2054	2035		2104	2128	2188	2159			480	478	550	552			-0.91893	34.4573	-0.77001	34.2595
530	1895	1853	1983	1971		2045	2035	2116	2080			472	470	538	533			-0.91827	34.4568	-0.76934	34.2579
531	1838	1815	1952	1919		1989	2008	2072	2031			459	468	526	530			-0.9176	34.4557	-0.76868	34.2571
532	1791	1767	1888	1853		1917	1925	2002	1974			453	453	514	521			-0.91693	34.455	-0.76801	34.2547
533	1743	1712	1822	1800		1882	1892	1947	1918			445	449	506	509			-0.91627	34.4562	-0.76735	34.2562
534	1707	1675	1782	1765		1828	1833	1886	1867			439	437	494	496			-0.9156	34.4575	-0.76668	34.2592
535	1678	1653	1757	1751		1813	1814	1863	1849			434	432	487	488			-0.91493	34.4598	-0.76601	34.2569
536	1635	1608	1712	1695		1752	1771	1814	1797			429	428	488	481			-0.91427	34.463	-0.76535	34.2543
537	1603	1576	1688	1666		1711	1741	1794	1760			425	423	478	475			-0.9136	34.4619	-0.76468	34.2538
538	1580	1547	1670	1642		1700	1710	1763	1740			418	415	477	469			-0.91294	34.4615	-0.76401	34.2546
539	1551	1527	1622	1618		1663	1663	1724	1711			406	409	472	461			-0.91227	34.4607	-0.76335	34.2578
540	1523	1496	1592	1578		1617	1627	1682	1655			406	399	458	457			-0.9116	34.4601	-0.76268	34.2573
541	1492	1455	1544	1545		1591	1602	1647	1619			399	397	449	446			-0.91094	34.461	-0.76201	34.2547
542	1468	1443	1522	1517		1558	1575	1623	1600			392	397	449	446			-0.91027	34.4644	-0.76135	34.2549
543	1434	1407	1506	1481		1537	1545	1592	1564			386	391	437	431			-0.9096	34.4672	-0.76068	34.2559
544	1397	1377	1476	1434		1502	1496	1559	1529			380	380	429	427			-0.90894	34.4669	-0.76001	34.2554
545	1381	1366	1447	1429		1471	1475	1521	1495			374	379	426	423			-0.90827	34.4659	-0.75935	34.2558
546	1351	1309	1401	1390		1431	1433	1495	1467			369	368	416	415			-0.9076	34.4639	-0.75868	34.2535
547	1323	1282	1378	1349		1396	1406	1451	1427			361	362	405	409			-0.90694	34.461	-0.75801	34.2524
548	1266	1242	1323	1313		1349	1353	1408	1380			353	356	394	399			-0.90627	34.4601	-0.75735	34.2528
549	1260	1226	1303	1289		1328	1333	1377	1365			352	350	389	390			-0.9056	34.4593	-0.75668	34.2537
550	1208	1185	1274	1256		1286	1287	1328	1325			339	339	389	381			-0.90494	34.4589	-0.75602	34.2529
551	1175	1154	1222	1217		1241	1254	1293	1281			328	334	371	367			-0.90427	34.4572	-0.75535	34.2533
552	1125	1109	1175	1158		1203	1206	1247	1228			321	325	362	364			-0.90361	34.4574	-0.75468	34.2517
553	1118	1084	1161	1144		1169	1174	1218	1194			318	322	355	355			-0.90294	34.4609	-0.75402	34.2513
554	1067	1050	1123	1105		1131	1134	1178	1159			312	311	347	346			-0.90227	34.4651	-0.75335	34.2516
555	1032	1018	1081	1069		1098	1094	1136	1123			304	304	339	338			-0.90161	34.4735	-0.75268	34.2503
556	1010	997	1056	1042		1069	1062	1108	1101			300	299	335	331			-0.90094	34.485	-0.75202	34.2497
557	976	958	1023	1012		1027	1036	1077	1056			294	291	326	328			-0.90027	34.4968	-0.75135	34.251
558	937	923	989	974		995	993	1025	1018			284	286	317	318			-0.89961	34.508	-0.75068	34.2529
559	915	896	953	940		953	960	998	978			276	277	308	310			-0.89894	34.5151	-0.75002	34.256
560	892	882	926	916		934	936	973	959			278	276	304	305			-0.89827	34.5205	-0.74935	34.2585
561	860	854	896	885		897	906	942	925			268	266	297	294			-0.89761	34.5234	-0.74868	34.2582
562	831	813	857	854		856	870	900	895			259	264	288	293			-0.89694	34.5261	-0.74802	34.2599
563	803	792	831	825		827	833	873	861			256	256	279	281			-0.89627	34.5299	-0.74735	34.2586
564	777	768	804	799		809	808	849	838			253	252	277	276			-0.89561	34.5371	-0.74668	34.2603
565	749	740	778	771		775	774	808	808			242	245	267	266			-0.89494	34.5445	-0.74602	34.2618
566	720	708	743	739		748	742	778	773			234	238	263	261			-0.89428	34.5525	-0.74535	34.264
567	690	680	708	710		710	709	744	737			231	228	255	252			-0.89361	34.5562	-0.74469	34.2652
568	668	655	697	690		691	694	722	721			228	228	248	251			-0.89294	34.5524	-0.74402	34.2662
569	647	631	669	661		659	665	698	682			221	219	242	240			-0.89228	34.5456	-0.74335	34.2666
570	619	614	646	635		632	636	669	659			217	213	234	236			-0.89161	34.5387	-0.74269	34.2651
571	594	590	615	609		600	606	639	633			210	209	230	228			-0.89094	34.5337	-0.74202	34.2658
572	587	569	598	597		589	588	619	615			209	205	227	225			-0.89028	34.5316	-0.74135	34.2641
573	556	549	580	574		563	565	600	591			203	203	217	218			-0.88961	34.5322	-0.74069	34.2617
574	540	532	553	554		544	548	576	574			198	195	215	214			-0.88894	34.5333	-0.74002	34.2606
575	524	511	542	530		526	528	554	552			192	194	211	209			-0.88828	34.533	-0.73935	34.262
576	510	504	518	521		512	515	544	540			191	192	207	206			-0.88761	34.5368	-0.73869	34.2634
577	490	487	510	509		495	499	527	525			187	190	202	202			-0.88695	34.5338	-0.73802	34.2628
578	478	471	492	487		482	481	508	505			183	184	198	197			-0.88628	34.526	-0.73735	34.2636
579	464	460	485	475		461	466	496	493			180	182	197	194			-0.88561	34.5227	-0.73669	34.2641
580	458	450	467	470		459	460	488	482			178	179	195	193			-0.88495	34.52	-0.73602	34.2618
																		-0.88428	34.5199	-0.73535	34.2584
																		-0.88361	34.5177	-0.73469	34.2566
																		-0.88295	34.5189	-0.73402	34.2553
																		-0.88228	34.5216	-0.73336	34.2545
																		-0.88161	34.5225	-0.73269	34.2513
																		-0.88095	34.5273	-0.73202	34.2507
																		-0.88028	34.5304	-0.73136	34.2486
																		-0.87961	34.5326	-0.73069	34.2487
																		-0.87895	34.5328	-0.73002	34.2461
																		-0.87828	34.532	-0.72936	34.2436
																		-0.87762	34.5296	-0.72869	34.239
																		-0.87695	34.5276	-0.72802	34.2389
																		-0.87628	34.5237	-0.72736	34.239
																		-0.87562	34.5239	-0.72669	34.2383
																		-0.87495	34.526	-0.72602	34.2366
																		-0.87428	34.525	-0.72536	34.233
																		-0.87362	34.5221	-0.72469	34.2322
																		-0.87295	34.5176	-0.72402	34.2313
																		-0.87228	34.5112	-0.72336	34.2307
																		-0.87162	34.5052	-0.72269	34.225
																		-0.87095	34.5011	-0.72203	34.22
																		-0.87028	34.4973	-0.72136	34.2188
																		-0.86962	34.496	-0.72069	34.2185
																		-0.86895	34.493	-0.72003	34.2156
																		-0.86829	34.4874	-0.71936	34.2173
																		-0.86762	34.4837	-0.71869	34.2149
																		-0.86695	34.4807	-0.71803	34.2159
																		-0.86629	34.4781	-0.71736	34.2162
																		-0.86562	34.4769	-0.71669	34.2173
																		-0.86495	34.4748	-0.71603	34.219
																		-0.86429	34.4753	-0.71536	34.2201
																		-0.86362	34.4729	-0.71469	34.2217
																		-0.86295	34.4761	-0.71403	34.2217
																		-0.86229	34.4763	-0.71336	34.2237
																		-0.86162	34.4739	-0.7127	34.2233
																		-0.86095	34.4716	-0.71203	34.2225
																		-0.86029	34.4723	-0.71136	34.2239
																		-0.85962	34.4738	-0.7107	34.2239
																		-0.85896	34.4754	-0.71003	34.2225
																		-0.85829	34.4763	-0.70936	34.224
																		-0.85762	34.4761	-0.7087	34.2223
																		-0.85696	34.4781	-0.70803	34.2219
																		-0.85629	34.4755	-0.70736	34.2233
																		-0.85562	34.4748	-0.7067	34.2259
																		-0.85496	34.4768	-0.70603	34.2291
																		-0.85429	34.476	-0.70536	34.2326
																		-0.85362	34.4748	-0.7047	34.2332
																		-0.85296	34.4771	-0.70403	34.2372
																		-0.85229	34.4767	-0.70336	34.238
																		-0.85162	34.4777	-0.7027	34.239
																		-0.85096	34.4763	-0.70203	34.244
																		-0.85029	34.4749	-0.70137	34.2473
																		-0.84963	34.4738	-0.7007	34.2497
																		-0.84896	34.4707	-0.70003	34.2512
																		-0.84829	34.4708	-0.69937	34.2529
																		-0.84763	34.473	-0.6987	34.254
																		-0.84696	34.474	-0.69803	34.2533
																		-0.84629	34.473	-0.69737	34.2536
																		-0.84563	34.4719	-0.6967	34.2527
																		-0.84496	34.4736	-0.69603	34.2564
																		-0.84429	34.4776	-0.69537	34.2602
																		-0.84363	34.4796	-0.6947	34.2656
																		-0.84296	34.4837	-0.69403	34.2692
																		-0.8423	34.4916	-0.69337	34.275
																		-0.84163	34.4988	-0.6927	34.2804
																		-0.84096	34.5091	-0.69203	34.2862
																		-0.8403	34.5183	-0.69137	34.2986
																		-0.83963	34.5223	-0.6907	34.3084
																		-0.83896	34.5275	-0.69004	34.3195
																		-0.8383	34.5293	-0.68937	34.3372
																		-0.83763	34.5301	-0.6887	34.3577
																		-0.83696	34.5343	-0.68804	34.3775
																		-0.8363	34.5346	-0.68737	34.401
																		-0.83563	34.5356	-0.6867	34.4301
																		-0.83496	34.5348	-0.68604	34.4596
																		-0.8343	34.5327	-0.68537	34.4913
																		-0.83363	34.5328	-0.6847	34.5282
																		-0.83297	34.5303	-0.68404	34.5664
																		-0.8323	34.5287	-0.68337	34.6062
																		-0.83163	34.5292	-0.6827	34.6467
																		-0.83097	34.5333	-0.68204	34.6931
																		-0.8303	34.541	-0.68137	34.737
																		-0.82963	34.5508	-0.6807	34.7845
																		-0.82897	34.5645	-0.68004	34.8301
																		-0.8283	34.5767	-0.67937	34.8756
																		-0.82763	34.5961	-0.67871	34.9194
																		-0.82697	34.6191	-0.67804	34.9617
																		-0.8263	34.6429	-0.67737	35.0023
																		-0.82563	34.667	-0.67671	35.042
																		-0.82497	34.694	-0.67604	35.0827
																		-0.8243	34.7264	-0.67537	35.1219
																		-0.82364	34.7629	-0.67471	35.1612
																		-0.82297	34.8002	-0.67404	35.2003
																		-0.8223	34.8393	-0.67337	35.2333
																		-0.82164	34.8837	-0.67271	35.2644
																		-0.82097	34.9336	-0.67204	35.2966
																		-0.8203	34.9877	-0.67137	35.3248
																		-0.81964	35.0418	-0.67071	35.3565
																		-0.81897	35.0982	-0.67004	35.3853
																		-0.8183	35.1577	-0.66938	35.4129
																		-0.81764	35.2199	-0.66871	35.4395
																		-0.81697	35.2807	-0.66804	35.4667
																		-0.8163	35.3412	-0.66738	35.4905
																		-0.81564	35.4048	-0.66671	35.5119
																		-0.81497	35.4702	-0.66604	35.53
																		-0.81431	35.5362	-0.66538	35.5491
																		-0.81364	35.6003	-0.66471	35.5672
																		-0.81297	35.662	-0.66404	35.5827
																		-0.81231	35.7185	-0.66338	35.5954
																		-0.81164	35.7687	-0.66271	35.607
																		-0.81097	35.8199	-0.66204	35.6157
																		-0.81031	35.8652	-0.66138	35.6214
																		-0.80964	35.9072	-0.66071	35.6266
																		-0.80897	35.9447	-0.66004	35.6292
																		-0.80831	35.9817	-0.65938	35.6299
																		-0.80764	36.0122	-0.65871	35.6297
																		-0.80698	36.0384	-0.65805	35.6301
																		-0.80631	36.06	-0.65738	35.6263
																		-0.80564	36.0772	-0.65671	35.6232
																		-0.80498	36.0908	-0.65605	35.6191
																		-0.80431	36.1056	-0.65538	35.6166
																		-0.80364	36.1188	-0.65471	35.6122
																		-0.80298	36.1287	-0.65405	35.6072
																		-0.80231	36.136	-0.65338	35.6034
																		-0.80164	36.143	-0.65271	35.5996
																		-0.80098	36.1485	-0.65205	35.5939
																		-0.80031	36.1559	-0.65138	35.5871
																		-0.79964	36.1591	-0.65071	35.5785
																		-0.79898	36.1607	-0.65005	35.5711
																		-0.79831	36.1624	-0.64938	35.5657
																		-0.79765	36.1631	-0.64871	35.5597
																		-0.79698	36.1632	-0.64805	35.554
																		-0.79631	36.1638	-0.64738	35.5459
																		-0.79565	36.1604	-0.64672	35.5387
																		-0.79498	36.1562	-0.64605	35.5312
																		-0.79431	36.1522	-0.64538	35.5219
																		-0.79365	36.1482	-0.64472	35.5137
																		-0.79298	36.1425	-0.64405	35.507
																		-0.79231	36.1339	-0.64338	35.4988
																		-0.79165	36.1237	-0.64272	35.4921
																		-0.79098	36.1146	-0.64205	35.487
																		-0.79031	36.1044	-0.64138	35.4807
																		-0.78965	36.0971	-0.64072	35.4743
																		-0.78898	36.088	-0.64005	35.4673
																		-0.78832	36.0776	-0.63938	35.4596
																		-0.78765	36.064	-0.63872	35.4501
																		-0.78698	36.0548	-0.63805	35.4406
																		-0.78632	36.0436	-0.63738	35.4326
																		-0.78565	36.0325	-0.63672	35.4262
																		-0.78498	36.0211	-0.63605	35.4184
																		-0.78432	36.0119	-0.63539	35.4089
																		-0.78365	36.0023	-0.63472	35.4025
																		-0.78298	35.9934	-0.63405	35.3967
																		-0.78232	35.9855	-0.63339	35.3879
																		-0.78165	35.9723	-0.63272	35.3798
																		-0.78098	35.9621	-0.63205	35.3696
																		-0.78032	35.9516	-0.63139	35.3603
																		-0.77965	35.9408	-0.63072	35.3529
																		-0.77899	35.9288	-0.63005	35.347
																		-0.77832	35.92	-0.62939	35.3385
																		-0.77765	35.9119	-0.62872	35.3306
																		-0.77699	35.8992	-0.62805	35.3229
																		-0.77632	35.8892	-0.62739	35.3158
																		-0.77565	35.8795	-0.62672	35.3077
																		-0.77499	35.8664	-0.62606	35.2953
																		-0.77432	35.8525	-0.62539	35.2864
																		-0.77365	35.8434	-0.62472	35.2796
																		-0.77299	35.8343	-0.62406	35.2696
																		-0.77232	35.8237	-0.62339	35.2632
																		-0.77165	35.8141	-0.62272	35.2595
																		-0.77099	35.803	-0.62206	35.2504
																		-0.77032	35.7921	-0.62139	35.2441
																		-0.76966	35.7841	-0.62072	35.2387
																		-0.76899	35.7771	-0.62006	35.231
																		-0.76832	35.7664	-0.61939	35.2229
																		-0.76766	35.7589	-0.61872	35.2159
																		-0.76699	35.7503	-0.61806	35.2114
																		-0.76632	35.745	-0.61739	35.2083
																		-0.76566	35.7402	-0.61672	35.2051
																		-0.76499	35.7317	-0.61606	35.1978
																		-0.76432	35.7229	-0.61539	35.1918
																		-0.76366	35.7144	-0.61473	35.1861
																		-0.76299	35.7063	-0.61406	35.1797
																		-0.76233	35.6973	-0.61339	35.1731
																		-0.76166	35.6893	-0.61273	35.1653
																		-0.76099	35.679	-0.61206	35.1572
																		-0.76033	35.6699	-0.61139	35.1502
																		-0.75966	35.6643	-0.61073	35.1411
																		-0.75899	35.6561	-0.61006	35.1355
																		-0.75833	35.6474	-0.60939	35.1268
																		-0.75766	35.6385	-0.60873	35.1173
																		-0.75699	35.63	-0.60806	35.1095
																		-0.75633	35.6227	-0.60739	35.1069
																		-0.75566	35.616	-0.60673	35.1007
																		-0.75499	35.6101	-0.60606	35.0948
																		-0.75433	35.6027	-0.60539	35.0894
																		-0.75366	35.5956	-0.60473	35.0882
																		-0.753	35.5878	-0.60406	35.0826
																		-0.75233	35.5806	-0.6034	35.0778
																		-0.75166	35.5749	-0.60273	35.0775
																		-0.751	35.5669	-0.60206	35.0743
																		-0.75033	35.5598	-0.6014	35.0715
																		-0.74966	35.5554	-0.60073	35.0702
																		-0.749	35.5515	-0.60006	35.0669
																		-0.74833	35.5448	-0.5994	35.063
																		-0.74766	35.5397	-0.59873	35.0575
																		-0.747	35.5351	-0.59806	35.0545
																		-0.74633	35.5318	-0.5974	35.0519
																		-0.74566	35.5273	-0.59673	35.0472
																		-0.745	35.5244	-0.59606	35.0426
																		-0.74433	35.5229	-0.5954	35.0403
																		-0.74367	35.5204	-0.59473	35.0357
																		-0.743	35.5164	-0.59406	35.0307
																		-0.74233	35.515	-0.5934	35.026
																		-0.74167	35.5114	-0.59273	35.0211
																		-0.741	35.5098	-0.59207	35.0167
																		-0.74033	35.5084	-0.5914	35.0131
																		-0.73967	35.5074	-0.59073	35.0088
																		-0.739	35.5066	-0.59007	35.0056
																		-0.73833	35.5044	-0.5894	35.0001
																		-0.73767	35.5012	-0.58873	34.9984
																		-0.737	35.4986	-0.58807	34.9949
																		-0.73633	35.4965	-0.5874	34.9917
																		-0.73567	35.4937	-0.58673	34.9873
																		-0.735	35.4889	-0.58607	34.9838
																		-0.73434	35.485	-0.5854	34.981
																		-0.73367	35.4802	-0.58473	34.981
																		-0.733	35.4752	-0.58407	34.9769
																		-0.73234	35.463	-0.5834	34.9736
																		-0.73167	35.4528	-0.58274	34.9702
																		-0.731	35.4435	-0.58207	34.9661
																		-0.73034	35.437	-0.5814	34.9636
																		-0.72967	35.4321	-0.58074	34.9604
																		-0.729	35.4218	-0.58007	34.956
																		-0.72834	35.4151	-0.5794	34.9541
																		-0.72767	35.4076	-0.57874	34.952
																		-0.72701	35.4022	-0.57807	34.952
																		-0.72634	35.3948	-0.5774	34.9508
																		-0.72567	35.387	-0.57674	34.9514
																		-0.72501	35.3813	-0.57607	34.948
																		-0.72434	35.3753	-0.5754	34.9474
																		-0.72367	35.3719	-0.57474	34.9442
																		-0.72301	35.3679	-0.57407	34.944
																		-0.72234	35.3633	-0.5734	34.9413
																		-0.72167	35.3588	-0.57274	34.9376
																		-0.72101	35.3572	-0.57207	34.9364
																		-0.72034	35.3524	-0.57141	34.9318
																		-0.71967	35.3459	-0.57074	34.9285
																		-0.71901	35.3421	-0.57007	34.9259
																		-0.71834	35.3378	-0.56941	34.921
																		-0.71768	35.3344	-0.56874	34.9195
																		-0.71701	35.3314	-0.56807	34.9138
																		-0.71634	35.3284	-0.56741	34.9102
																		-0.71568	35.3265	-0.56674	34.9068
																		-0.71501	35.3229	-0.56607	34.9021
																		-0.71434	35.3203	-0.56541	34.8987
																		-0.71368	35.3131	-0.56474	34.8958
																		-0.71301	35.3076	-0.56407	34.8942
																		-0.71234	35.3061	-0.56341	34.8916
																		-0.71168	35.3001	-0.56274	34.8908
																		-0.71101	35.2984	-0.56207	34.8877
																		-0.71034	35.2941	-0.56141	34.8848
																		-0.70968	35.2914	-0.56074	34.8811
																		-0.70901	35.2876	-0.56008	34.876
																		-0.70835	35.2838	-0.55941	34.8719
																		-0.70768	35.2827	-0.55874	34.8702
																		-0.70701	35.2772	-0.55808	34.8678
																		-0.70635	35.2731	-0.55741	34.8652
																		-0.70568	35.27	-0.55674	34.8644
																		-0.70501	35.2646	-0.55608	34.8617
																		-0.70435	35.2604	-0.55541	34.8582
																		-0.70368	35.2567	-0.55474	34.8555
																		-0.70301	35.2556	-0.55408	34.8534
																		-0.70235	35.2525	-0.55341	34.8536
																		-0.70168	35.2489	-0.55274	34.85
																		-0.70101	35.2449	-0.55208	34.8494
																		-0.70035	35.2417	-0.55141	34.8522
																		-0.69968	35.2369	-0.55074	34.8476
																		-0.69902	35.2333	-0.55008	34.8434
																		-0.69835	35.2302	-0.54941	34.843
																		-0.69768	35.2283	-0.54875	34.8413
																		-0.69702	35.2253	-0.54808	34.8387
																		-0.69635	35.2227	-0.54741	34.8337
																		-0.69568	35.218	-0.54675	34.8321
																		-0.69502	35.2132	-0.54608	34.827
																		-0.69435	35.2115	-0.54541	34.8213
																		-0.69368	35.21	-0.54475	34.8162
																		-0.69302	35.2081	-0.54408	34.8151
																		-0.69235	35.2075	-0.54341	34.8127
																		-0.69168	35.2055	-0.54275	34.8092
																		-0.69102	35.2015	-0.54208	34.8084
																		-0.69035	35.2003	-0.54141	34.8076
																		-0.68969	35.1962	-0.54075	34.8022
																		-0.68902	35.1903	-0.54008	34.7985
																		-0.68835	35.1863	-0.53942	34.7989
																		-0.68769	35.1862	-0.53875	34.7995
																		-0.68702	35.1815	-0.53808	34.7995
																		-0.68635	35.1795	-0.53742	34.7994
																		-0.68569	35.1758	-0.53675	34.7977
																		-0.68502	35.1739	-0.53608	34.7933
																		-0.68435	35.1697	-0.53542	34.7919
																		-0.68369	35.1653	-0.53475	34.7918
																		-0.68302	35.1601	-0.53408	34.7906
																		-0.68236	35.1583	-0.53342	34.7871
																		-0.68169	35.1544	-0.53275	34.7856
																		-0.68102	35.1528	-0.53208	34.7833
																		-0.68036	35.1498	-0.53142	34.7799
																		-0.67969	35.1455	-0.53075	34.7772
																		-0.67902	35.1434	-0.53008	34.7728
																		-0.67836	35.1413	-0.52942	34.7708
																		-0.67769	35.1414	-0.52875	34.769
																		-0.67702	35.1374	-0.52809	34.7683
																		-0.67636	35.1321	-0.52742	34.7685
																		-0.67569	35.1292	-0.52675	34.7654
																		-0.67502	35.1271	-0.52609	34.7613
																		-0.67436	35.1247	-0.52542	34.7577
																		-0.67369	35.1239	-0.52475	34.7578
																		-0.67303	35.1216	-0.52409	34.754
																		-0.67236	35.1192	-0.52342	34.752
																		-0.67169	35.1153	-0.52275	34.7493
																		-0.67103	35.1136	-0.52209	34.7474
																		-0.67036	35.1138	-0.52142	34.7453
																		-0.66969	35.1101	-0.52075	34.7452
																		-0.66903	35.1059	-0.52009	34.7452
																		-0.66836	35.1059	-0.51942	34.7437
																		-0.66769	35.1014	-0.51875	34.7413
																		-0.66703	35.0986	-0.51809	34.7397
																		-0.66636	35.0943	-0.51742	34.7401
																		-0.66569	35.0905	-0.51676	34.738
																		-0.66503	35.0876	-0.51609	34.7375
																		-0.66436	35.0873	-0.51542	34.7371
																		-0.6637	35.0835	-0.51476	34.7351
																		-0.66303	35.0836	-0.51409	34.7379
																		-0.66236	35.0827	-0.51342	34.7376
																		-0.6617	35.0788	-0.51276	34.7328
																		-0.66103	35.0764	-0.51209	34.7309
																		-0.66036	35.0717	-0.51142	34.7291
																		-0.6597	35.07	-0.51076	34.7289
																		-0.65903	35.0674	-0.51009	34.7289
																		-0.65836	35.0669	-0.50942	34.7241
																		-0.6577	35.0635	-0.50876	34.7218
																		-0.65703	35.0618	-0.50809	34.7229
																		-0.65636	35.0595	-0.50742	34.7217
																		-0.6557	35.0572	-0.50676	34.7211
																		-0.65503	35.0557	-0.50609	34.718
																		-0.65437	35.052	-0.50543	34.7171
																		-0.6537	35.0497	-0.50476	34.7182
																		-0.65303	35.0478	-0.50409	34.7184
																		-0.65237	35.0482	-0.50343	34.7156
																		-0.6517	35.0465	-0.50276	34.7145
																		-0.65103	35.0444	-0.50209	34.7098
																		-0.65037	35.0459	-0.50143	34.7107
																		-0.6497	35.0452	-0.50076	34.7121
																		-0.64903	35.0469	-0.50009	34.7111
																		-0.64837	35.0456	-0.49943	34.7097
																		-0.6477	35.0414	-0.49876	34.7076
																		-0.64704	35.043	-0.49809	34.708
																		-0.64637	35.0443	-0.49743	34.7063
																		-0.6457	35.0458	-0.49676	34.7047
																		-0.64504	35.0478	-0.49609	34.7018
																		-0.64437	35.0457	-0.49543	34.7014
																		-0.6437	35.0446	-0.49476	34.7008
																		-0.64304	35.0463	-0.4941	34.6972
																		-0.64237	35.0451	-0.49343	34.6982
																		-0.6417	35.0423	-0.49276	34.6957
																		-0.64104	35.0384	-0.4921	34.6938
																		-0.64037	35.0373	-0.49143	34.6904
																		-0.6397	35.0361	-0.49076	34.6904
																		-0.63904	35.0341	-0.4901	34.6892
																		-0.63837	35.028	-0.48943	34.6896
																		-0.63771	35.0264	-0.48876	34.6865
																		-0.63704	35.0206	-0.4881	34.6857
																		-0.63637	35.016	-0.48743	34.6837
																		-0.63571	35.0146	-0.48676	34.6806
																		-0.63504	35.0102	-0.4861	34.6811
																		-0.63437	35.008	-0.48543	34.6794
																		-0.63371	35.0057	-0.48477	34.6801
																		-0.63304	35.0045	-0.4841	34.6804
																		-0.63237	35.0018	-0.48343	34.6796
																		-0.63171	34.999	-0.48277	34.6773
																		-0.63104	34.9985	-0.4821	34.6736
																		-0.63037	35.0006	-0.48143	34.6706
																		-0.62971	35.0015	-0.48077	34.669
																		-0.62904	35	-0.4801	34.669
																		-0.62838	34.999	-0.47943	34.6719
																		-0.62771	35.0002	-0.47877	34.6705
																		-0.62704	34.9997	-0.4781	34.6703
																		-0.62638	35.0012	-0.47743	34.6702
																		-0.62571	34.9985	-0.47677	34.6691
																		-0.62504	34.9978	-0.4761	34.6675
																		-0.62438	34.9974	-0.47543	34.6664
																		-0.62371	34.9974	-0.47477	34.6667
																		-0.62304	34.9942	-0.4741	34.6688
																		-0.62238	34.9885	-0.47344	34.6675
																		-0.62171	34.9842	-0.47277	34.6647
																		-0.62104	34.9829	-0.4721	34.6628
																		-0.62038	34.9801	-0.47144	34.6606
																		-0.61971	34.9762	-0.47077	34.658
																		-0.61905	34.9753	-0.4701	34.6588
																		-0.61838	34.9734	-0.46944	34.6555
																		-0.61771	34.9729	-0.46877	34.6512
																		-0.61705	34.9721	-0.4681	34.6502
																		-0.61638	34.9686	-0.46744	34.6497
																		-0.61571	34.9675	-0.46677	34.6485
																		-0.61505	34.9681	-0.4661	34.6469
																		-0.61438	34.9656	-0.46544	34.6427
																		-0.61371	34.9682	-0.46477	34.6424
																		-0.61305	34.9655	-0.4641	34.6434
																		-0.61238	34.9653	-0.46344	34.6444
																		-0.61171	34.9638	-0.46277	34.643
																		-0.61105	34.9622	-0.46211	34.6401
																		-0.61038	34.96	-0.46144	34.6396
																		-0.60972	34.9568	-0.46077	34.6413
																		-0.60905	34.9545	-0.46011	34.638
																		-0.60838	34.9535	-0.45944	34.6349
																		-0.60772	34.9519	-0.45877	34.6336
																		-0.60705	34.9497	-0.45811	34.6358
																		-0.60638	34.9471	-0.45744	34.6346
																		-0.60572	34.9432	-0.45677	34.6366
																		-0.60505	34.9427	-0.45611	34.6352
																		-0.60438	34.9416	-0.45544	34.631
																		-0.60372	34.9388	-0.45477	34.6324
																		-0.60305	34.9386	-0.45411	34.6344
																		-0.60239	34.9357	-0.45344	34.6319
																		-0.60172	34.9362	-0.45277	34.6298
																		-0.60105	34.9339	-0.45211	34.6258
[truncated: 39,621 more rows]

## Sheet: Figure S6
panel b
[truncated: 83 more rows]
